# Supplementary material for: Motivational Modulation of Self-Initiated and Externally Triggered Movement Speed Induced by Threat of Shock: Experimental Evidence for Paradoxical Kinesis in Parkinson’s Disease
Source: PLoS One. 2015 Aug 18;10(8):e0135149. doi: 10.1371/journal.pone.0135149 (PMC4540447; doi:10.1371/journal.pone.0135149)
Supplement: S1 File — RT = Reaction Time, MT = Movement Time, Exact time of: trial start, home key press and release, warning signal appearance, target key press, feedback and Inter Trial Interval (ITI). (XLSX) [file pone.0135149.s001.xlsx]

## Sheet: Sheet1
Group	Subject_no.	Block_no	CumTrial_no	Trial_no	Block_type	Trial_type	RT-SI	RT-ET	RT	MT	Trial_start	HK_press	Warn_scr_time	Gap_time	Go_scr_time	HK_rel	TK_press	Fback_time	Shock_yn	Criterion	ITI_start	ITI_rand	ITI_rand_durn
1	3	1	1	1	2	1	785	0	785	256	847707	849855	853294	785	854094	854079	854335	854454	2	150	857174	7	627
1	3	1	2	2	2	2	770	0	770	385	857801	858783	861868	770	862654	862638	863023	863068	3	0	866654	8	720
1	3	1	3	3	2	2	722	0	722	424	867374	867806	869908	722	870641	870630	871054	871094	3	0	874720	8	721
1	3	1	4	4	2	1	847	0	847	199	875441	876007	878080	847	878947	878927	879126	879173	1	225	882987	7	613
1	3	1	5	5	2	2	744	0	744	344	883600	884206	885734	744	886494	886478	886822	886880	3	0	890534	9	826
1	3	1	6	6	2	1	685	0	685	209	891360	891965	896040	685	896760	896725	896934	897000	2	205	899800	8	734
1	3	1	7	7	2	1	745	0	745	183	900534	902943	905534	745	906293	906279	906462	906506	1	280	910306	6	533
1	3	1	8	8	2	2	713	0	713	295	910839	911301	913893	713	914626	914606	914901	914947	3	0	918586	5	400
1	3	1	9	9	2	1	707	0	707	168	918986	919477	923066	707	923786	923773	923941	923999	1	260	927746	7	626
1	3	1	10	10	2	1	546	0	546	158	928372	929085	933172	546	933733	933718	933876	933933	1	240	937745	9	828
1	3	1	11	11	2	2	1155	0	1155	352	938573	939438	943066	1155	944239	944221	944573	944625	3	0	948266	5	413
1	3	1	12	12	2	2	2089	0	2089	232	948679	954782	955812	2089	957918	957901	958133	958185	3	0	961918	7	627
1	3	1	13	13	2	2	982	0	982	312	962545	963012	966119	982	967119	967101	967413	967465	3	0	971105	6	520
1	3	1	14	14	2	1	771	0	771	201	971625	972404	973465	771	974251	974236	974437	974492	1	220	978251	6	521
1	3	1	15	15	2	2	1110	0	1110	297	978772	979308	982438	1110	983558	983548	983845	983892	3	0	987532	5	426
1	3	1	16	16	2	1	867	0	867	225	987958	988468	989464	867	990345	990331	990556	990612	2	200	993452	6	519
1	3	1	17	17	2	2	1366	0	1366	328	993971	994836	996398	1366	997785	997764	998092	998145	3	0	1001811	9	827
1	3	1	18	18	2	2	1086	0	1086	289	1002638	1003211	1005797	1086	1006891	1006883	1007172	1007211	3	0	1010771	6	533
1	3	1	19	19	2	1	1073	0	1073	168	1011304	1012036	1013651	1073	1014731	1014724	1014892	1014931	1	275	1018744	7	626
1	3	1	20	20	2	1	1363	0	1363	145	1019370	1020619	1021704	1363	1023078	1023067	1023212	1023250	1	255	1027104	7	627
1	3	1	21	21	2	2	1146	0	1146	280	1027731	1028316	1031904	1146	1033064	1033050	1033330	1033369	3	0	1037104	6	519
1	3	1	22	22	2	1	1295	0	1295	152	1037623	1038068	1039651	1295	1040957	1040946	1041098	1041144	1	235	1044955	10	935
1	3	1	23	23	2	2	1005	0	1005	248	1045890	1046538	1048637	1005	1049663	1049642	1049890	1049930	3	0	1053623	8	720
1	3	1	24	24	2	1	1245	0	1245	144	1054343	1054979	1058117	1245	1059369	1059362	1059506	1059557	1	215	1063423	6	520
1	3	1	25	25	2	2	1142	0	1142	297	1063943	1065946	1066996	1142	1068143	1068138	1068435	1068463	3	0	1072183	8	733
1	3	1	26	26	2	1	1152	0	1152	152	1072916	1073402	1077490	1152	1078650	1078642	1078794	1078836	1	195	1082690	9	826
1	3	1	27	27	2	2	844	0	844	222	1083516	1084466	1088103	844	1088956	1088947	1089169	1089209	3	0	1092995	9	828
1	3	1	28	28	2	1	1041	0	1041	160	1093823	1094257	1096369	1041	1097422	1097410	1097570	1097609	1	175	1101476	8	720
1	3	1	29	29	2	1	1240	0	1240	161	1102196	1102922	1105049	1240	1106302	1106289	1106450	1106502	2	155	1109422	7	627
1	3	1	30	30	2	2	727	0	727	311	1110049	1110810	1113915	727	1114649	1114642	1114953	1114995	3	0	1118703	7	625
1	3	1	31	31	2	1	840	0	840	129	1119328	1119745	1120849	840	1121702	1121689	1121818	1121862	1	230	1125755	9	800
1	3	1	32	32	2	2	773	0	773	321	1126555	1127201	1131355	773	1132142	1132128	1132449	1132489	3	0	1136142	10	933
1	3	1	33	33	2	1	928	0	928	127	1137075	1137872	1139409	928	1140355	1140337	1140464	1140501	1	210	1144395	7	627
1	3	1	34	34	2	1	1095	0	1095	142	1145022	1145665	1149315	1095	1150421	1150410	1150552	1150595	1	190	1154408	10	933
1	3	1	35	35	2	2	873	0	873	271	1155341	1155808	1157368	873	1158247	1158241	1158512	1158541	3	0	1162261	8	720
1	3	1	36	36	2	2	837	0	837	272	1162981	1163432	1166035	837	1166888	1166872	1167144	1167181	3	0	1170941	9	813
1	3	1	37	37	2	2	1024	0	1024	272	1171754	1172408	1175528	1024	1176568	1176552	1176824	1176861	3	0	1180620	5	415
1	3	1	38	38	2	1	1159	0	1159	135	1181035	1181624	1184194	1159	1185368	1185353	1185488	1185528	1	170	1189394	9	826
1	3	1	39	39	2	1	1192	0	1192	144	1190220	1190599	1193167	1192	1194368	1194359	1194503	1194540	1	150	1198380	6	507
1	3	1	40	40	2	2	885	0	885	273	1198887	1199335	1203474	885	1204367	1204359	1204632	1204661	3	0	1208354	8	0
1	3	2	41	1	1	2	0	595	595	232	1554919	1559904	1563240	785	1564053	1564648	1564880	1564959	3	0	1568133	6	533
1	3	2	42	2	1	2	0	449	449	191	1568666	1569232	1573320	847	1574039	1574488	1574679	1574719	3	0	1578119	5	427
1	3	2	43	3	1	1	0	425	425	145	1578546	1579073	1581186	785	1581999	1582424	1582569	1582613	1	150	1585959	9	854
1	3	2	44	4	1	1	0	375	375	135	1586813	1587271	1589852	847	1590665	1591040	1591175	1591212	2	130	1593826	7	639
1	3	2	45	5	1	1	0	531	531	128	1594465	1595416	1596493	685	1597212	1597743	1597871	1597919	1	205	1601279	8	733
1	3	2	46	6	1	2	0	422	422	193	1602012	1602432	1603519	685	1604225	1604647	1604840	1604878	3	0	1608305	10	934
1	3	2	47	7	1	2	0	476	476	207	1609239	1609936	1612505	745	1613212	1613688	1613895	1613932	3	0	1617279	9	853
1	3	2	48	8	1	1	0	351	351	150	1618132	1618623	1621678	745	1622385	1622736	1622886	1622932	1	185	1626465	8	734
1	3	2	49	9	1	1	0	400	400	145	1627199	1627816	1628918	707	1629638	1630038	1630183	1630225	1	165	1633718	6	520
1	3	2	50	10	1	2	0	357	357	194	1634238	1634775	1637905	707	1639025	1639382	1639576	1639612	3	0	1643091	6	533
1	3	2	51	11	1	1	0	401	401	152	1643624	1644318	1647384	546	1647878	1648279	1648431	1648464	2	145	1651037	9	854
1	3	2	52	12	1	2	0	376	376	209	1651891	1652398	1653398	546	1655438	1655814	1656023	1656065	3	0	1659518	9	840
1	3	2	53	13	1	1	0	374	374	160	1660358	1660895	1663504	771	1664304	1664678	1664838	1664877	1	220	1668384	8	734
1	3	2	54	14	1	2	0	356	356	191	1669118	1669550	1671144	771	1672170	1672526	1672717	1672757	3	0	1676238	8	746
1	3	2	55	15	1	1	0	341	341	152	1676984	1677389	1678384	867	1679304	1679645	1679797	1679837	1	200	1683384	10	946
1	3	2	56	16	1	2	0	373	373	232	1684330	1685021	1689104	867	1690224	1690597	1690829	1690864	3	0	1694290	6	534
1	3	2	57	17	1	2	0	387	387	238	1694824	1695958	1699104	1073	1700411	1700798	1701036	1701077	3	0	1704503	8	720
1	3	2	58	18	1	2	0	386	386	223	1705223	1705949	1707557	1363	1708676	1709062	1709285	1709317	3	0	1712770	10	933
1	3	2	59	19	1	1	0	385	385	145	1713703	1714221	1717863	1073	1718996	1719381	1719526	1719570	1	180	1723063	9	840
1	3	2	60	20	1	1	0	357	357	150	1723903	1724637	1727756	1363	1729089	1729446	1729596	1729636	1	160	1733156	9	840
1	3	2	61	21	1	1	0	360	360	142	1733996	1734468	1738063	1295	1739382	1739742	1739884	1739929	2	140	1742542	5	441
1	3	2	62	22	1	2	0	364	364	199	1742983	1744581	1746129	1295	1747249	1747613	1747812	1747849	3	0	1751302	10	960
1	3	2	63	23	1	2	0	364	364	240	1752262	1752828	1755409	1245	1756409	1756773	1757013	1757049	3	0	1760502	6	534
1	3	2	64	24	1	1	0	357	357	432	1761036	1761437	1764995	1245	1766222	1766579	1767011	1767049	2	215	1769369	8	747
1	3	2	65	25	1	1	0	467	467	160	1770116	1771036	1774675	1152	1775809	1776276	1776436	1776475	1	290	1779862	9	853
1	3	2	66	26	1	2	0	371	371	184	1780715	1781716	1783755	1152	1784888	1785259	1785443	1785475	3	0	1788968	9	827
1	3	2	67	27	1	1	0	379	379	168	1789795	1790580	1793142	1041	1794168	1794547	1794715	1794755	1	270	1798221	6	547
1	3	2	68	28	1	2	0	389	389	184	1798768	1799587	1801195	1041	1802022	1802411	1802595	1802635	3	0	1805994	5	427
1	3	2	69	29	1	2	0	394	394	233	1806421	1807316	1808848	1240	1809568	1809962	1810195	1810235	3	0	1813648	7	627
1	3	2	70	30	1	1	0	337	337	126	1814275	1814812	1815888	1240	1817115	1817452	1817578	1817621	1	250	1821087	6	533
1	3	2	71	31	1	2	0	385	385	175	1821620	1822418	1824461	840	1825274	1825659	1825834	1825874	3	0	1829247	7	640
1	3	2	72	32	1	1	0	388	388	144	1829887	1830323	1833954	840	1834767	1835155	1835299	1835340	1	230	1838834	8	746
1	3	2	73	33	1	2	0	364	364	183	1839580	1840131	1844247	928	1845167	1845531	1845714	1845754	3	0	1849234	7	639
1	3	2	74	34	1	2	0	395	395	199	1849873	1850394	1854540	1095	1855367	1855762	1855961	1856007	3	0	1859434	5	439
1	3	2	75	35	1	1	0	359	359	150	1859873	1860594	1862713	928	1863620	1863979	1864129	1864166	1	210	1867700	6	534
1	3	2	76	36	1	1	0	528	528	160	1868234	1871221	1880353	1095	1881473	1882001	1882161	1882206	1	190	1885539	6	547
1	3	2	77	37	1	2	0	437	437	184	1886086	1887146	1888713	1159	1889740	1890177	1890361	1890393	3	0	1893820	5	426
1	3	2	78	38	1	1	0	368	368	160	1894246	1894817	1897379	1159	1898513	1898881	1899041	1899086	1	170	1902593	7	626
1	3	2	79	39	1	1	0	363	363	145	1903219	1903674	1907792	1192	1909006	1909369	1909514	1909552	1	150	1913085	10	934
1	3	2	80	40	1	2	0	337	337	207	1914019	1914760	1916872	1192	1917792	1918129	1918336	1918366	3	0	1921859	6	0
1	3	3	81	1	2	2	5158	0	5158	289	29774	35509	35974	5158	41147	41132	41421	41600	3	0	45201	8	653
1	3	3	82	2	2	1	513	0	513	217	45854	46476	50147	513	50666	50660	50877	50920	2	150	53800	10	946
1	3	3	83	3	2	2	981	0	981	184	54746	55181	57800	981	58800	58781	58965	59000	3	0	62786	9	840
1	3	3	84	4	2	1	457	0	457	513	63626	64251	68426	457	68893	68883	69396	69440	2	225	71987	7	639
1	3	3	85	5	2	2	705	0	705	359	72626	73459	75067	705	75786	75772	76131	76173	3	0	79746	9	840
1	3	3	86	6	2	1	724	0	724	192	80586	81021	83119	724	83853	83843	84035	84093	1	300	87907	7	626
1	3	3	87	7	2	2	1666	0	1666	280	88533	90108	91186	1666	92866	92852	93132	93172	3	0	96893	8	720
1	3	3	88	8	2	1	949	0	949	207	97613	98476	101599	949	102559	102548	102755	102799	1	280	106599	8	720
1	3	3	89	9	2	2	1489	0	1489	240	107319	108252	111906	1489	113412	113395	113635	113665	3	0	117412	5	414
1	3	3	90	10	2	1	1096	0	1096	160	117826	118410	122012	1096	123118	123108	123268	123305	1	260	127106	9	826
1	3	3	91	11	2	2	1479	0	1479	208	127932	128419	129972	1479	131465	131451	131659	131692	3	0	135372	5	426
1	3	3	92	12	2	1	1311	0	1311	136	135798	136546	138132	1311	139451	139443	139579	139612	1	240	143439	9	826
1	3	3	93	13	2	1	1175	0	1175	152	144265	144762	146812	1175	147998	147987	148139	148185	1	220	152012	7	613
1	3	3	94	14	2	2	806	0	806	233	152625	153019	154572	806	155385	155378	155611	155652	3	0	159358	5	426
1	3	3	95	15	2	2	1136	0	1136	216	159784	160259	164371	1136	165518	165507	165723	165758	3	0	169572	5	413
1	3	3	96	16	2	1	964	0	964	144	169985	170722	172838	964	173811	173802	173946	173985	1	200	177825	5	426
1	3	3	97	17	2	1	956	0	956	152	178251	178754	182318	956	183291	183274	183426	183464	1	180	187331	7	614
1	3	3	98	18	2	2	1113	0	1113	176	187945	188323	189370	1113	190504	190483	190659	190704	3	0	194464	7	627
1	3	3	99	19	2	1	1234	0	1234	135	195091	195473	197024	1234	198264	198258	198393	198438	1	160	202330	10	934
1	3	3	100	20	2	2	1066	0	1066	200	203264	203961	207024	1066	208104	208090	208290	208330	3	0	212118	6	533
1	3	3	101	21	2	1	1139	0	1139	150	212651	213057	216623	1139	217771	217762	217912	217957	2	140	220904	8	719
1	3	3	102	22	2	1	1383	0	1383	144	221623	222705	223770	1383	225170	225153	225297	225330	1	215	229184	9	812
1	3	3	103	23	2	2	895	0	895	199	229996	230840	232451	895	233357	233346	233545	233583	3	0	237343	5	414
1	3	3	104	24	2	2	807	0	807	223	237757	238513	242650	807	243463	243457	243680	243716	3	0	247437	8	733
1	3	3	105	25	2	2	954	0	954	223	248170	248640	251743	954	252703	252697	252920	252956	3	0	256623	10	920
1	3	3	106	26	2	1	981	0	981	144	257543	258034	259076	981	260063	260057	260201	260237	1	195	264076	9	827
1	3	3	107	27	2	1	929	0	929	153	264903	265273	267863	929	268810	268792	268945	268983	1	175	272836	6	533
1	3	3	108	28	2	2	831	0	831	192	273369	273896	278049	831	278889	278880	279072	279103	3	0	282955	6	521
1	3	3	109	29	2	1	914	0	914	175	283476	283904	287023	914	287943	287937	288112	288156	2	155	291009	8	720
1	3	3	110	30	2	1	894	0	894	160	291729	292119	294689	894	295596	295583	295743	295783	1	230	299569	7	640
1	3	3	111	31	2	2	1083	0	1083	202	300209	300960	304076	1083	305168	305159	305361	305396	3	0	309049	9	840
1	3	3	112	32	2	2	991	0	991	207	309889	310464	314569	991	315569	315560	315767	315809	3	0	319581	9	828
1	3	3	113	33	2	1	796	0	796	161	320409	320951	323555	796	324382	324351	324512	324555	1	210	328342	6	533
1	3	3	114	34	2	1	1079	0	1079	160	328875	329367	331409	1079	332501	332488	332648	332688	1	190	336515	5	413
1	3	3	115	35	2	2	919	0	919	223	336928	337384	338449	919	339381	339368	339591	339621	3	0	343448	7	627
1	3	3	116	36	2	2	1002	0	1002	208	344075	344454	347021	1002	348034	348023	348231	348275	3	0	352008	9	840
1	3	3	117	37	2	2	986	0	986	225	352848	353272	355901	986	356901	356887	357112	357141	3	0	360888	6	533
1	3	3	118	38	2	2	978	0	978	232	361421	362111	365701	978	366688	366679	366911	366954	3	0	370701	10	919
1	3	3	119	39	2	1	797	0	797	168	371620	372159	374274	797	375087	375071	375239	375274	1	170	378954	9	827
1	3	3	120	40	2	1	952	0	952	174	379781	380175	383247	952	384207	384199	384373	384408	2	150	387327	8	0
1	3	4	121	1	1	2	0	405	405	215	403647	407407	407460	513	410793	411198	411413	411487	3	0	414767	9	840
1	3	4	122	2	1	2	0	485	485	207	415607	416309	418340	457	419353	419838	420045	420086	3	0	423433	7	641
1	3	4	123	3	1	1	0	611	611	184	424074	424814	428953	513	429459	430070	430254	430300	2	150	432619	8	734
1	3	4	124	4	1	1	0	509	509	134	433353	433901	438033	457	438433	438942	439076	439113	1	225	442513	9	840
1	3	4	125	5	1	1	0	354	354	120	443353	443796	447419	724	448139	448493	448613	448659	1	205	452193	8	747
1	3	4	126	6	1	1	0	342	342	129	452940	453485	456086	949	457006	457348	457477	457526	1	185	461073	10	946
1	3	4	127	7	1	2	0	416	416	192	462019	462526	465566	724	466285	466701	466893	466926	3	0	470366	6	533
1	3	4	128	8	1	2	0	343	343	208	470899	471340	472419	949	474045	474388	474596	474632	3	0	478005	8	761
1	3	4	129	9	1	1	0	335	335	144	478766	479860	480885	1096	482005	482340	482484	482526	1	165	486085	6	533
1	3	4	130	10	1	1	0	353	353	145	486618	487133	488725	1311	490059	490412	490557	490605	1	145	494125	9	854
1	3	4	131	11	1	2	0	369	369	208	494979	495452	498525	1096	500058	500427	500635	500671	3	0	504032	5	440
1	3	4	132	12	1	2	0	430	430	198	504472	505325	508925	1311	510471	510901	511099	511138	3	0	514538	6	534
1	3	4	133	13	1	2	0	375	375	185	515072	515539	518124	1175	518924	519299	519484	519525	3	0	522898	9	853
1	3	4	134	14	1	2	0	413	413	200	523751	524348	526378	964	527511	527924	528124	528164	3	0	531577	6	547
1	3	4	135	15	1	1	0	333	333	151	532124	532652	535258	1175	536471	536804	536955	537004	2	125	539644	6	520
1	3	4	136	16	1	1	0	322	322	150	540164	540844	541884	964	542818	543140	543290	543337	1	200	546898	9	826
1	3	4	137	17	1	1	0	311	311	153	547724	548156	550764	956	551684	551995	552148	552191	1	180	555658	5	426
1	3	4	138	18	1	2	0	425	425	217	556084	556652	558217	956	559337	559762	559979	560017	3	0	563404	9	853
1	3	4	139	19	1	1	0	404	404	416	564257	564643	568217	1234	569430	569834	570250	570284	2	160	572590	7	640
1	3	4	140	20	1	2	0	348	348	209	573230	573723	575257	1234	576270	576618	576827	576857	3	0	580350	7	627
1	3	4	141	21	1	1	0	360	360	160	580977	581794	585963	1139	587083	587443	587603	587643	1	235	591150	5	440
1	3	4	142	22	1	2	0	363	363	199	591590	592041	593603	1139	594536	594899	595098	595136	3	0	598496	6	534
1	3	4	143	23	1	2	0	377	377	216	599030	599483	603617	1383	604416	604793	605009	605043	3	0	608496	7	640
1	3	4	144	24	1	1	0	446	446	184	609136	612120	621256	1383	622683	623129	623313	623349	1	215	626763	6	533
1	3	4	145	25	1	1	0	354	354	168	627296	627913	631563	981	632576	632930	633098	633136	1	195	636656	10	933
1	3	4	146	26	1	2	0	388	388	191	637589	638537	642682	981	643589	643977	644168	644202	3	0	647576	8	733
1	3	4	147	27	1	2	0	432	432	194	648309	649000	651042	929	651856	652288	652482	652522	3	0	655935	9	841
1	3	4	148	28	1	1	0	342	342	160	656776	657362	659909	929	660842	661184	661344	661389	1	175	664909	7	639
1	3	4	149	29	1	1	0	315	315	154	665548	666297	667362	914	668269	668584	668738	668775	1	155	672362	8	733
1	3	4	150	30	1	2	0	327	327	207	673095	673552	676655	914	677762	678089	678296	678335	3	0	681841	6	534
1	3	4	151	31	1	2	0	337	337	201	682375	682984	686028	894	687055	687392	687593	687628	3	0	691135	9	826
1	3	4	152	32	1	1	0	324	324	144	691961	692673	694201	894	695108	695432	695576	695615	2	135	698268	7	627
1	3	4	153	33	1	2	0	347	347	190	698895	699623	703268	796	704174	704521	704711	704747	3	0	708268	7	640
1	3	4	154	34	1	1	0	349	349	143	708908	709544	712655	796	713467	713816	713959	714001	1	210	717547	9	840
1	3	4	155	35	1	1	0	319	319	151	718387	719023	721120	1079	722241	722560	722711	722747	1	190	726227	6	520
1	3	4	156	36	1	2	0	493	493	215	726747	729735	737347	1079	738347	738840	739055	739107	3	0	742427	8	733
1	3	4	157	37	1	2	0	362	362	199	743160	743768	744787	797	745814	746176	746375	746413	3	0	749894	6	519
1	3	4	158	38	1	1	0	376	376	142	750413	750967	754574	797	755400	755776	755918	755960	1	170	759480	8	733
1	3	4	159	39	1	1	0	336	336	142	760213	760735	763347	952	764280	764616	764758	764800	1	150	768360	9	827
1	3	4	160	40	1	2	0	351	351	183	769187	769791	771826	952	772840	773191	773374	773413	3	0	776919	8	0
1	3	5	161	1	2	2	1854	0	1854	202	788679	790990	792639	1854	794506	794493	794695	794733	3	0	798546	6	520
1	3	5	162	2	2	1	909	0	909	160	799066	801719	802826	909	803745	803735	803895	803933	1	225	807733	6	506
1	3	5	163	3	2	2	1862	0	1862	192	808239	811222	818839	1862	820719	820701	820893	820932	3	0	824759	7	626
1	3	5	164	4	2	1	679	0	679	177	825385	826109	827719	679	828412	828398	828575	828612	1	205	832411	6	507
1	3	5	165	5	2	2	1261	0	1261	191	832918	833469	836585	1261	837852	837846	838037	838078	3	0	841878	8	747
1	3	5	166	6	2	1	940	0	940	137	842625	843309	845865	940	846812	846805	846942	846985	1	185	850878	7	614
1	3	5	167	7	2	2	1110	0	1110	242	851492	852077	855678	1110	856798	856788	857030	857065	3	0	860758	10	934
1	3	5	168	8	2	1	812	0	812	152	861692	862533	866185	812	867011	866997	867149	867185	1	165	870851	9	840
1	3	5	169	9	2	2	1109	0	1109	184	871691	872180	874744	1109	875865	875853	876037	876077	3	0	879851	6	507
1	3	5	170	10	2	1	802	0	802	168	880358	881005	884131	802	884945	884933	885101	885144	2	145	888011	5	413
1	3	5	171	11	2	2	1239	0	1239	208	888424	889469	892597	1239	893851	893836	894044	894077	3	0	897877	8	747
1	3	5	172	12	2	1	1031	0	1031	127	898624	899324	901877	1031	902917	902908	903035	903077	1	220	906970	10	934
1	3	5	173	13	2	1	1055	0	1055	129	907904	908444	910557	1055	911623	911612	911741	911784	1	200	915637	5	427
1	3	5	174	14	2	2	1226	0	1226	201	916064	916659	917690	1226	918930	918916	919117	919157	3	0	922984	8	733
1	3	5	175	15	2	2	887	0	887	201	923717	924419	927996	887	928890	928883	929084	929130	3	0	932890	7	613
1	3	5	176	16	2	1	951	0	951	143	933503	934260	938397	951	939357	939348	939491	939530	1	180	943397	9	826
1	3	5	177	17	2	1	1113	0	1113	145	944223	944932	949010	1113	950129	950123	950268	950303	1	160	954103	5	427
1	3	5	178	18	2	2	909	0	909	199	954530	955019	957063	909	957983	957972	958171	958209	3	0	961943	8	747
1	3	5	179	19	2	1	1213	0	1213	137	962690	963370	967462	1213	968689	968675	968812	968849	1	140	972676	9	826
1	3	5	180	20	2	2	1102	0	1102	193	973502	974116	976236	1102	977356	977338	977531	977569	3	0	981249	5	413
1	3	5	181	21	2	1	1252	0	1252	137	981662	982306	983382	1252	984649	984634	984771	984809	2	120	987769	5	413
1	3	5	182	22	2	1	1066	0	1066	135	988182	988730	991849	1066	992929	992915	993050	993089	1	195	996955	8	707
1	3	5	183	23	2	2	1234	0	1234	168	997662	998050	999609	1234	1000849	1000843	1001011	1001048	3	0	1004915	9	814
1	3	5	184	24	2	2	1247	0	1247	192	1005729	1006274	1007355	1247	1008609	1008602	1008794	1008835	3	0	1012661	9	828
1	3	5	185	25	2	2	862	0	862	231	1013489	1014001	1017661	862	1018529	1018523	1018754	1018795	3	0	1022541	8	720
1	3	5	186	26	2	1	950	0	950	151	1023261	1023762	1026835	950	1027795	1027785	1027936	1027982	1	175	1031834	7	614
1	3	5	187	27	2	1	1088	0	1088	152	1032448	1032992	1035608	1088	1036701	1036696	1036848	1036887	1	155	1040701	10	920
1	3	5	188	28	2	2	1208	0	1208	198	1041621	1042089	1043674	1208	1044887	1044882	1045080	1045115	3	0	1048848	8	746
1	3	5	189	29	2	1	1079	0	1079	135	1049594	1050402	1052954	1079	1054047	1054033	1054168	1054207	1	135	1058047	9	827
1	3	5	190	30	2	1	1197	0	1197	152	1058874	1059514	1061620	1197	1062834	1062817	1062969	1063007	2	115	1065901	8	719
1	3	5	191	31	2	2	1127	0	1127	200	1066620	1067504	1071114	1127	1072247	1072241	1072441	1072474	3	0	1076314	7	613
1	3	5	192	32	2	2	1087	0	1087	215	1076927	1077561	1079674	1087	1080767	1080761	1080976	1081021	3	0	1084753	6	534
1	3	5	193	33	2	1	996	0	996	137	1085287	1085936	1087020	996	1088034	1088016	1088153	1088194	1	190	1092020	9	827
1	3	5	194	34	2	1	961	0	961	120	1092847	1093432	1097527	961	1098500	1098488	1098608	1098647	1	170	1102407	5	426
1	3	5	195	35	2	2	1096	0	1096	207	1102833	1104344	1108433	1096	1109539	1109529	1109736	1109780	3	0	1113539	9	828
1	3	5	196	36	2	2	1201	0	1201	194	1114367	1115064	1118126	1201	1119339	1119327	1119521	1119567	3	0	1123326	10	920
1	3	5	197	37	2	2	1247	0	1247	224	1124246	1124937	1125993	1247	1127246	1127240	1127464	1127499	3	0	1131286	8	720
1	3	5	198	38	2	2	1154	0	1154	239	1132006	1132697	1134246	1154	1135406	1135400	1135639	1135672	3	0	1139339	10	934
1	3	5	199	39	2	1	726	0	726	136	1140273	1140816	1143433	726	1144166	1144159	1144295	1144339	1	150	1148099	8	747
1	3	5	200	40	2	1	1139	0	1139	120	1148846	1149560	1151085	1139	1152233	1152224	1152344	1152379	1	130	1156272	9	0
1	3	6	201	1	1	2	0	417	417	209	1169725	1172055	1172099	909	1173925	1174342	1174551	1174592	3	0	1178005	6	533
1	3	6	202	2	1	2	0	424	424	223	1178538	1179175	1183312	679	1185152	1185576	1185799	1185845	3	0	1189125	8	720
1	3	6	203	3	1	1	0	517	517	135	1189845	1192835	1201471	909	1202378	1202895	1203030	1203072	2	130	1205551	9	814
1	3	6	204	4	1	1	0	431	431	144	1206365	1206869	1210951	679	1211671	1212102	1212246	1212284	1	205	1215751	7	627
1	3	6	205	5	1	1	0				1216378	1217006	1220138	940	1221058	999999999	0	0	0	0	1232365	6	533
1	3	6	206	6	1	1	0	462	462	160	1232898	1245438	1248497	812	1249311	1249773	1249933	1249964	1	185	1253364	7	653
1	3	6	207	7	1	2	0	398	398	168	1254017	1254798	1256350	940	1257576	1257974	1258142	1258177	3	0	1261550	8	734
1	3	6	208	8	1	2	0	381	381	168	1262284	1262996	1265017	812	1266137	1266518	1266686	1266723	3	0	1270217	9	826
1	3	6	209	9	1	1	0	383	383	145	1271043	1271757	1275830	802	1276630	1277013	1277158	1277190	1	165	1280723	6	533
1	3	6	210	10	1	1	0	336	336	161	1281256	1282181	1285817	1031	1286829	1287165	1287326	1287376	2	145	1290003	7	626
1	3	6	211	11	1	2	0	352	352	192	1290629	1291341	1294390	802	1295509	1295861	1296053	1296083	3	0	1299589	5	414
1	3	6	212	12	1	2	0	359	359	168	1300003	1300469	1302042	1031	1303270	1303629	1303797	1303829	3	0	1307349	7	627
1	3	6	213	13	1	2	0	391	391	177	1307976	1308548	1310603	1055	1311829	1312220	1312397	1312429	3	0	1315802	7	627
1	3	6	214	14	1	2	0	372	372	177	1316429	1317499	1320082	951	1321016	1321388	1321565	1321603	3	0	1325002	9	814
1	3	6	215	15	1	1	0	312	312	127	1325816	1326285	1327842	1055	1328868	1329180	1329307	1329349	1	220	1332936	8	746
1	3	6	216	16	1	1	0	488	488	129	1333682	1334237	1337335	951	1338243	1338731	1338860	1338896	1	200	1342322	7	640
1	3	6	217	17	1	1	0	337	337	448	1342962	1343508	1345588	1113	1346722	1347059	1347507	1347548	2	180	1349868	6	547
1	3	6	218	18	1	2	0	327	327	191	1350415	1351099	1354161	1113	1355069	1355396	1355587	1355628	3	0	1359149	7	639
1	3	6	219	19	1	1	0	355	355	177	1359788	1360691	1363748	1213	1364975	1365330	1365507	1365548	1	255	1369055	6	520
1	3	6	220	20	1	2	0	377	377	177	1369575	1370250	1373855	1213	1374961	1375338	1375515	1375561	3	0	1379041	5	440
1	3	6	221	21	1	1	0	333	333	160	1379481	1380356	1381402	1252	1382615	1382948	1383108	1383148	1	235	1386707	7	614
1	3	6	222	22	1	2	0	358	358	182	1387321	1387842	1388948	1252	1390174	1390532	1390714	1390747	3	0	1394254	7	614
1	3	6	223	23	1	2	0	371	371	207	1394868	1395331	1398948	1066	1400160	1400531	1400738	1400774	3	0	1404228	7	653
1	3	6	224	24	1	1	0	357	357	168	1404881	1405418	1409534	1066	1410574	1410931	1411099	1411134	1	215	1414641	7	640
1	3	6	225	25	1	1	0	388	388	160	1415281	1415961	1420054	950	1420974	1421362	1421522	1421561	1	195	1425054	9	826
1	3	6	226	26	1	2	0	373	373	199	1425880	1426434	1429040	950	1429854	1430227	1430426	1430467	3	0	1433920	9	840
1	3	6	227	27	1	2	0	355	355	198	1434760	1435514	1436574	1088	1437800	1438155	1438353	1438387	3	0	1441867	8	747
1	3	6	228	28	1	1	0	329	329	161	1442614	1443258	1444840	1088	1445960	1446289	1446450	1446493	1	175	1450040	6	534
1	3	6	229	29	1	1	0	330	330	160	1450574	1451066	1452586	1079	1453720	1454050	1454210	1454253	2	155	1456880	9	840
1	3	6	230	30	1	2	0	344	344	207	1457720	1458489	1460546	1079	1461666	1462010	1462217	1462253	3	0	1465746	8	734
1	3	6	231	31	1	2	0	374	374	226	1466480	1466937	1470533	1197	1471666	1472040	1472266	1472306	3	0	1475746	6	534
1	3	6	232	32	1	1	0	330	330	151	1476280	1476721	1480332	1197	1481559	1481889	1482040	1482079	1	230	1485639	9	840
1	3	6	233	33	1	2	0	754	754	143	1486479	1494776	1496359	996	1497479	1498233	1498376	1498412	3	0	1501533	5	439
1	3	6	234	34	1	1	0	324	324	152	1501972	1502537	1503599	996	1504613	1504937	1505089	1505132	1	210	1508692	8	720
1	3	6	235	35	1	1	0	323	323	144	1509412	1509984	1511038	961	1511958	1512281	1512425	1512465	1	190	1515932	9	826
1	3	6	236	36	1	2	0	355	355	200	1516758	1517264	1519812	961	1521038	1521393	1521593	1521625	3	0	1525118	6	520
1	3	6	237	37	1	2	0	341	341	198	1525638	1526224	1528785	726	1530012	1530353	1530551	1530585	3	0	1534091	6	534
1	3	6	238	38	1	1	0	335	335	152	1534625	1535408	1536425	726	1537145	1537480	1537632	1537678	1	170	1541225	8	746
1	3	6	239	39	1	1	0	397	397	713	1541971	1542409	1545011	1139	1546131	1546528	1547241	1547278	2	150	1549278	7	640
1	3	6	240	40	1	2	0	395	395	199	1549918	1553248	1556838	1139	1557957	1558352	1558551	1558598	3	0	1562037	9	0
1	3	7	241	1	2	2	3511	0	3511	263	1576891	1581039	1581064	3511	1584597	1584575	1584838	1584877	3	0	1588451	6	519
1	3	7	242	2	2	1	730	0	730	151	1588970	1589975	1593037	730	1593784	1593767	1593918	1593957	2	110	1596917	7	626
1	3	7	243	3	2	2	1404	0	1404	184	1597543	1598127	1601210	1404	1602623	1602614	1602798	1602837	3	0	1606517	10	920
1	3	7	244	4	2	1	973	0	973	127	1607437	1607974	1612130	973	1613117	1613103	1613230	1613277	1	185	1617103	6	534
1	3	7	245	5	2	2	1470	0	1470	170	1617637	1618077	1621703	1470	1623183	1623173	1623343	1623383	3	0	1627209	8	734
1	3	7	246	6	2	1	988	0	988	121	1627943	1628406	1630490	988	1631490	1631478	1631599	1631636	1	165	1635490	6	506
1	3	7	247	7	2	2	1036	0	1036	152	1635996	1636615	1637730	1036	1638783	1638766	1638918	1638956	3	0	1642823	8	720
1	3	7	248	8	2	1	1105	0	1105	137	1643543	1643934	1645476	1105	1646596	1646581	1646718	1646756	1	145	1650582	6	507
1	3	7	249	9	2	2	1122	0	1122	160	1651089	1651550	1655676	1122	1656809	1656798	1656958	1656995	3	0	1660769	9	827
1	3	7	250	10	2	1	815	0	815	145	1661596	1662126	1665262	815	1666089	1666077	1666222	1666262	2	125	1669142	9	827
1	3	7	251	11	2	2	1270	0	1270	162	1669969	1670574	1672102	1270	1673382	1673372	1673534	1673569	3	0	1677409	7	613
1	3	7	252	12	2	1	913	0	913	138	1678022	1678518	1682595	913	1683529	1683508	1683646	1683689	1	200	1687502	6	520
1	3	7	253	13	2	1	1009	0	1009	127	1688022	1688468	1691076	1009	1692102	1692085	1692212	1692248	1	180	1696076	9	812
1	3	7	254	14	2	2	3081	0	3081	145	1696888	1697668	1698715	3081	1701808	1701796	1701941	1701982	3	0	1705742	8	747
1	3	7	255	15	2	2	1293	0	1293	159	1706489	1706997	1711048	1293	1712355	1712341	1712500	1712541	3	0	1716355	6	533
1	3	7	256	16	2	1	968	0	968	134	1716888	1717421	1721061	968	1722034	1722029	1722163	1722208	1	160	1726061	9	813
1	3	7	257	17	2	1	962	0	962	127	1726874	1727420	1730034	962	1731008	1730996	1731123	1731167	1	140	1735021	7	627
1	3	7	258	18	2	2	1239	0	1239	151	1735648	1736364	1739021	1239	1740275	1740260	1740411	1740448	3	0	1744314	6	520
1	3	7	259	19	2	1	943	0	943	136	1744834	1746372	1750021	943	1750981	1750964	1751100	1751141	2	120	1754114	6	506
1	3	7	260	20	2	2	1028	0	1028	185	1754620	1755388	1756967	1028	1758007	1757995	1758180	1758221	3	0	1762061	8	733
1	3	7	261	21	2	1	754	0	754	136	1762794	1763379	1766953	754	1767714	1767707	1767843	1767887	1	195	1771741	8	733
1	3	7	262	22	2	1	876	0	876	145	1772474	1773052	1775127	876	1776020	1776003	1776148	1776180	1	175	1780007	10	933
1	3	7	263	23	2	2	1025	0	1025	176	1780940	1782052	1783593	1025	1784633	1784618	1784794	1784833	3	0	1788687	6	519
1	3	7	264	24	2	2	994	0	994	182	1789206	1789931	1793074	994	1794074	1794068	1794250	1794286	3	0	1798074	8	719
1	3	7	265	25	2	2	895	0	895	199	1798793	1799315	1800420	895	1801326	1801315	1801514	1801553	3	0	1805313	6	507
1	3	7	266	26	2	1	773	0	773	143	1805820	1806323	1808886	773	1809673	1809659	1809802	1809833	1	155	1813659	9	840
1	3	7	267	27	2	1	896	0	896	135	1814499	1814930	1818579	896	1819486	1819475	1819610	1819646	1	135	1823459	9	840
1	3	7	268	28	2	2	1464	0	1464	182	1824299	1824899	1826939	1464	1828419	1828403	1828585	1828619	3	0	1832446	9	813
1	3	7	269	29	2	1	1087	0	1087	136	1833259	1833763	1835819	1087	1836912	1836906	1837042	1837085	2	115	1840005	6	507
1	3	7	270	30	2	1	906	0	906	136	1840512	1841249	1845392	906	1846312	1846298	1846434	1846472	1	190	1850299	8	720
1	3	7	271	31	2	2	1286	0	1286	169	1851019	1851705	1853259	1286	1854552	1854545	1854714	1854752	3	0	1858552	6	520
1	3	7	272	32	2	2	991	0	991	176	1859072	1859786	1862338	991	1863338	1863329	1863505	1863538	3	0	1867326	9	839
1	3	7	273	33	2	1	1192	0	1192	144	1868165	1869210	1870298	1192	1871498	1871490	1871634	1871672	1	170	1875498	7	614
1	3	7	274	34	2	1	1067	0	1067	143	1876112	1876866	1877951	1067	1879032	1879018	1879161	1879204	1	150	1883045	6	520
1	3	7	275	35	2	2	1121	0	1121	185	1883565	1884000	1887631	1121	1888765	1888752	1888937	1888978	3	0	1892738	5	400
1	3	7	276	36	2	2	1170	0	1170	177	1893138	1894025	1895591	1170	1896778	1896761	1896938	1896978	3	0	1900791	6	520
1	3	7	277	37	2	2	1056	0	1056	174	1901311	1901873	1904978	1056	1906044	1906034	1906208	1906244	3	0	1910071	7	613
1	3	7	278	38	2	2	1153	0	1153	185	1910684	1911136	1913751	1153	1914910	1914904	1915089	1915124	3	0	1918951	8	720
1	3	7	279	39	2	1	1096	0	1096	161	1919671	1920121	1921191	1096	1922297	1922287	1922448	1922484	2	130	1925377	10	920
1	3	7	280	40	2	1	920	0	920	127	1926297	1926881	1929977	920	1930910	1930897	1931024	1931057	1	205	1934964	5	0
1	3	8	281	1	1	2	0	503	503	184	1946750	1950127	1951803	730	1955257	1955760	1955944	1955991	3	0	1959350	7	627
1	3	8	282	2	1	2	0	437	437	191	1959977	1960784	1962803	973	1964243	1964680	1964871	1964909	3	0	1968310	5	439
1	3	8	283	3	1	1	0	468	468	400	1968749	1969439	1973016	730	1973723	1974191	1974591	1974629	2	225	1976883	6	533
1	3	8	284	4	1	1	0	344	344	146	1977416	1978968	1980056	973	1981070	1981414	1981560	1981603	1	300	1985150	10	946
1	3	8	285	5	1	1	0	332	332	145	1986096	1986759	1990869	988	1991883	1992215	1992360	1992403	1	280	1995962	9	841
1	3	8	286	6	1	1	0	330	330	145	1996803	1997272	2000349	1105	2001469	2001799	2001944	2001990	1	260	2005563	8	720
1	3	8	287	7	1	2	0	362	362	169	2006283	2006743	2009323	988	2010749	2011111	2011280	2011309	3	0	2014842	6	521
1	3	8	288	8	1	2	0	357	357	399	2015363	2015879	2018509	1105	2019522	2019879	2020278	2020309	3	0	2023602	10	933
1	3	8	289	9	1	1	0	381	381	152	2024535	2024838	2026868	815	2027682	2028063	2028215	2028255	1	240	2031762	8	733
1	3	8	290	10	1	1	0	373	373	159	2032495	2033245	2035855	913	2036762	2037135	2037294	2037335	1	220	2040842	6	533
1	3	8	291	11	1	2	0	343	343	167	2041375	2041958	2043495	815	2044615	2044958	2045125	2045161	3	0	2048708	7	627
1	3	8	292	12	1	2	0	364	364	191	2049335	2050702	2053295	913	2054522	2054886	2055077	2055121	3	0	2058494	8	721
1	3	8	293	13	1	2	0	439	439	185	2059215	2059886	2064001	1009	2067054	2067493	2067678	2067708	3	0	2071134	9	826
1	3	8	294	14	1	2	0	500	500	175	2071960	2072446	2074001	968	2075321	2075821	2075996	2076027	3	0	2079293	9	841
1	3	8	295	15	1	1	0	410	410	142	2080134	2080804	2083880	1009	2084908	2085318	2085460	2085494	1	200	2088987	10	921
1	3	8	296	16	1	1	0	336	336	145	2089908	2090411	2093987	968	2094908	2095244	2095389	2095427	1	180	2098988	6	533
1	3	8	297	17	1	1	0	360	360	128	2099521	2099990	2103574	962	2104493	2104853	2104981	2105027	1	160	2108574	8	733
1	3	8	298	18	1	2	0	349	349	175	2109307	2109822	2111947	962	2113160	2113509	2113684	2113720	3	0	2117227	6	547
1	3	8	299	19	1	1	0	345	345	144	2117774	2118261	2119293	943	2120187	2120532	2120676	2120720	2	140	2123360	10	933
1	3	8	300	20	1	2	0	361	361	208	2124293	2124773	2128373	943	2129387	2129748	2129956	2130000	3	0	2133360	8	733
1	3	8	301	21	1	1	0	343	343	144	2134093	2134499	2136013	754	2136733	2137076	2137220	2137253	1	215	2140786	8	760
1	3	8	302	22	1	2	0	341	341	182	2141546	2142021	2144586	754	2145600	2145941	2146123	2146159	3	0	2149666	10	947
1	3	8	303	23	1	2	0	399	399	169	2150613	2151028	2155173	876	2156213	2156612	2156781	2156826	3	0	2160186	8	733
1	3	8	304	24	1	1	0	344	344	168	2160919	2161387	2165493	876	2166412	2166756	2166924	2166959	1	195	2170479	6	547
1	3	8	305	25	1	1	0	369	369	136	2171026	2171667	2174773	773	2175586	2175955	2176091	2176132	1	175	2179665	6	534
1	3	8	306	26	1	2	0	369	369	177	2180199	2180604	2182625	773	2183545	2183914	2184091	2184132	3	0	2187519	7	640
1	3	8	307	27	1	2	0	409	409	176	2188159	2189435	2193026	896	2194465	2194874	2195050	2195092	3	0	2198519	10	960
1	3	8	308	28	1	1	0	318	318	160	2199479	2199931	2200986	896	2201892	2202210	2202370	2202412	2	155	2205065	8	733
1	3	8	309	29	1	1	0	328	328	151	2205798	2206195	2209239	1087	2210371	2210699	2210850	2210892	1	230	2214451	10	934
1	3	8	310	30	1	2	0	332	332	161	2215385	2215922	2217518	1087	2218838	2219170	2219331	2219371	3	0	2222918	5	413
1	3	8	311	31	1	2	0	354	354	168	2223331	2223874	2224958	906	2225985	2226339	2226507	2226545	3	0	2230065	8	719
1	3	8	312	32	1	1	0	340	340	145	2230784	2231329	2232398	906	2233318	2233658	2233803	2233851	1	210	2237398	7	640
1	3	8	313	33	1	2	0	362	362	175	2238038	2238395	2240464	1192	2241584	2241946	2242121	2242158	3	0	2245651	8	747
1	3	8	314	34	1	1	0	372	372	168	2246398	2246993	2250051	1192	2251278	2251650	2251818	2251851	1	190	2255358	7	613
1	3	8	315	35	1	1	0	559	559	135	2255971	2258960	2267584	1067	2268611	2269170	2269305	2269344	1	170	2272677	10	960
1	3	8	316	36	1	2	0	386	386	184	2273637	2274514	2275557	1067	2276663	2277049	2277233	2277264	3	0	2280743	10	948
1	3	8	317	37	1	2	0	363	363	168	2281691	2282674	2286770	1096	2287797	2288160	2288328	2288370	3	0	2291877	8	734
1	3	8	318	38	1	1	0	311	311	144	2292611	2293346	2294930	1096	2296050	2296361	2296505	2296543	1	150	2300036	5	415
1	3	8	319	39	1	1	0	324	324	159	2300451	2300938	2302477	920	2303397	2303721	2303880	2303930	2	130	2306557	10	933
1	3	8	320	40	1	2	0	383	383	184	2307490	2308402	2311463	920	2312570	2312953	2313137	2313170	3	0	2316543	9	0
1	4	1	1	1	2	2	623	0	623	336	542947	545910	549334	623	549975	549957	550293	550414	3	0	554041	9	800
1	4	1	2	2	2	1	1365	0	1365	384	554841	558725	561360	1365	562734	562725	563109	563160	2	150	565867	7	614
1	4	1	3	3	2	2	426	0	426	320	566481	568221	571867	426	572307	572293	572613	572681	3	0	576267	10	920
1	4	1	4	4	2	1	397	0	397	248	577187	578117	581240	397	581653	581637	581885	581934	2	225	584747	7	586
1	4	1	5	5	2	2	828	0	828	321	585333	586580	587680	828	588521	588508	588829	588880	3	0	592560	10	947
1	4	1	6	6	2	1	601	0	601	303	593507	594469	598587	601	599200	599188	599491	599560	2	300	602279	7	601
1	4	1	7	7	2	2	688	0	688	314	602880	605317	606347	688	607053	607035	607349	607400	3	0	611053	10	907
1	4	1	8	8	2	1	493	0	493	320	611960	612597	616239	493	616760	616732	617052	617119	1	375	620746	9	814
1	4	1	9	9	2	2	660	0	660	359	621560	622588	623680	660	624359	624340	624699	624760	3	0	628372	6	521
1	4	1	10	10	2	1	712	0	712	400	628893	629267	633372	712	634093	634084	634484	634546	2	355	637159	8	720
1	4	1	11	11	2	1	568	0	568	280	637879	638356	640412	568	640999	640980	641260	641319	1	430	644905	7	614
1	4	1	12	12	2	2	457	0	457	369	645519	649756	652865	457	653332	653322	653691	653745	3	0	657359	10	919
1	4	1	13	13	2	1	391	0	391	248	658278	658962	661532	391	661945	661923	662171	662226	1	410	665905	9	827
1	4	1	14	14	2	2	876	0	876	464	666732	667170	671318	876	672212	672194	672658	672719	3	0	676225	6	520
1	4	1	15	15	2	2	359	0	359	295	676745	677547	680092	359	680465	680451	680746	680798	3	0	684399	8	706
1	4	1	16	16	2	1	421	0	421	312	685105	685602	689678	421	690118	690099	690411	690465	1	390	694185	8	707
1	4	1	17	17	2	2	440	0	440	313	694892	695227	698345	440	698798	698785	699098	699158	3	0	702851	6	494
1	4	1	18	18	2	2	383	0	383	312	703345	703945	707011	383	707411	707394	707706	707771	3	0	711411	10	920
1	4	1	19	19	2	1	346	0	346	240	712331	712753	714864	346	715224	715210	715450	715518	1	370	719558	9	733
1	4	1	20	20	2	1	364	0	364	256	720291	720842	723957	364	724344	724321	724577	724637	1	350	728358	10	892
1	4	1	21	21	2	2	512	0	512	375	729250	729706	731290	512	731811	731802	732177	732237	3	0	735891	6	506
1	4	1	22	22	2	2	547	0	547	297	736397	736873	738437	547	738997	738984	739281	739330	3	0	743010	6	533
1	4	1	23	23	2	1	387	0	387	238	743543	744186	745783	387	746184	746170	746408	746464	1	330	750184	7	599
1	4	1	24	24	2	1	442	0	442	288	750783	751201	754863	442	755317	755305	755593	755637	1	310	759370	7	586
1	4	1	25	25	2	2	324	0	324	296	759956	760385	764036	324	764370	764360	764656	764703	3	0	768437	8	719
1	4	1	26	26	2	2	340	0	340	384	769156	769737	771796	340	772143	772136	772520	772569	3	0	776196	10	907
1	4	1	27	27	2	1	457	0	457	239	777103	778056	780663	457	781129	781120	781359	781409	1	290	785169	6	493
1	4	1	28	28	2	1	410	0	410	289	785662	788649	798822	410	799249	799232	799521	799582	2	270	802409	7	600
1	4	1	29	29	2	2	460	0	460	376	803009	803784	806875	460	807342	807335	807711	807756	3	0	811356	5	426
1	4	1	30	30	2	1	422	0	422	241	811782	812561	813609	422	814049	814031	814272	814328	1	345	818115	6	507
1	4	1	31	31	2	1	452	0	452	241	818622	819271	821875	452	822342	822327	822568	822622	1	325	826382	7	587
1	4	1	32	32	2	2	490	0	490	257	826969	827999	831661	490	832168	832151	832408	832462	3	0	836222	9	760
1	4	1	33	33	2	1	724	0	724	232	836982	848144	852755	724	853501	853479	853711	853768	1	305	854901	8	333
1	4	1	34	34	2	2	577	0	577	433	855234	856991	859621	577	860208	860198	860631	860674	3	0	864221	7	613
1	4	1	35	35	2	1	524	0	524	224	864834	865486	867554	524	868088	868078	868302	868355	1	285	872181	7	599
1	4	1	36	36	2	2	421	0	421	319	872780	873559	875634	421	876061	876055	876374	876421	3	0	880007	6	534
1	4	1	37	37	2	2	450	0	450	328	880541	881374	882981	450	883447	883431	883759	883808	3	0	887474	9	813
1	4	1	38	38	2	1	407	0	407	232	888287	891271	898887	407	899300	899294	899526	899580	1	265	903287	7	586
1	4	1	39	39	2	2	671	0	671	295	903873	905205	906327	671	907007	906998	907293	907354	3	0	910927	9	813
1	4	1	40	40	2	1	373	0	373	232	911740	912846	913873	373	914260	914246	914478	914526	1	245	918274	6	0
1	4	2	41	1	1	2	0	367	367	287	1184188	1189456	1191308	1365	1191921	1192288	1192575	1192667	3	0	1196027	6	507
1	4	2	42	2	1	1	0	332	332	193	1196534	1197624	1198654	1365	1199987	1200319	1200512	1200561	2	150	1203160	7	627
1	4	2	43	3	1	1	0	303	303	208	1203787	1204047	1207641	397	1208040	1208343	1208551	1208601	1	225	1212134	5	427
1	4	2	44	4	1	2	0	343	343	328	1212561	1212768	1215907	397	1216360	1216703	1217031	1217080	3	0	1220401	7	613
1	4	2	45	5	1	2	0	300	300	345	1221014	1223996	1231107	601	1231906	1232206	1232551	1232600	3	0	1236013	9	813
1	4	2	46	6	1	1	0	21	21	631	1236826	1239811	1247413	601	1248026	1248047	1248678	1248733	2	205	1251213	6	507
1	4	2	47	7	1	1	0	299	299	255	1251720	1254698	1264853	493	1265372	1265671	1265926	1265985	1	280	1269466	6	507
1	4	2	48	8	1	2	0	326	326	305	1269973	1271078	1275159	493	1275879	1276205	1276510	1276559	3	0	1280186	8	599
1	4	2	49	9	1	1	0	33	33	489	1280785	1281231	1284346	712	1285052	1285085	1285574	1285625	2	260	1288198	9	854
1	4	2	50	10	1	1	0	336	336	298	1289052	1298997	1302092	568	1302692	1303028	1303326	1303372	1	335	1306785	9	840
1	4	2	51	11	1	2	0	532	532	320	1307625	1308933	1310451	712	1311065	1311597	1311917	1311972	3	0	1315065	5	400
1	4	2	52	12	1	2	0	560	560	305	1315465	1316325	1318411	568	1318812	1319372	1319677	1319718	3	0	1322812	10	920
1	4	2	53	13	1	1	0	313	313	273	1323732	1324798	1326359	391	1326772	1327085	1327358	1327411	1	315	1330852	5	425
1	4	2	54	14	1	1	0	343	343	255	1331277	1332156	1333198	421	1333598	1333941	1334196	1334251	1	295	1337692	8	733
1	4	2	55	15	1	2	0	495	495	287	1338425	1339381	1342984	391	1343918	1344413	1344700	1344758	3	0	1348011	9	813
1	4	2	56	16	1	2	0	449	449	289	1348824	1350949	1352478	421	1352891	1353340	1353629	1353678	3	0	1356984	6	506
1	4	2	57	17	1	2	0	390	390	280	1357490	1358021	1359104	346	1359518	1359908	1360188	1360251	3	0	1363597	7	627
1	4	2	58	18	1	2	0	394	394	328	1364224	1365163	1368797	364	1369210	1369604	1369932	1369984	3	0	1373304	9	826
1	4	2	59	19	1	1	0	399	399	239	1374130	1375036	1379090	346	1379397	1379796	1380035	1380090	1	275	1383504	8	720
1	4	2	60	20	1	1	0	313	313	272	1384224	1385236	1388276	364	1388691	1389004	1389276	1389330	2	255	1391877	6	493
1	4	2	61	21	1	2	0	985	985	328	1392370	1393227	1394290	387	1394810	1395795	1396123	1396170	3	0	1398903	6	507
1	4	2	62	22	1	1	0	303	303	248	1399410	1400300	1402357	387	1402757	1403060	1403308	1403357	1	330	1406850	9	826
1	4	2	63	23	1	1	0	241	241	249	1407676	1408475	1412557	442	1412970	1413211	1413460	1413517	1	310	1417050	9	826
1	4	2	64	24	1	2	0	394	394	368	1417876	1418362	1419902	442	1420409	1420803	1421171	1421223	3	0	1424396	9	827
1	4	2	65	25	1	2	0	498	498	351	1425223	1428202	1435289	457	1435609	1436107	1436458	1436502	3	0	1439702	10	920
1	4	2	66	26	1	2	0	401	401	280	1440622	1441298	1443876	410	1444169	1444570	1444850	1444902	3	0	1448276	6	506
1	4	2	67	27	1	1	0	327	327	264	1448782	1449059	1451115	457	1451516	1451843	1452107	1452169	1	290	1455622	7	613
1	4	2	68	28	1	1	0	155	155	274	1456235	1457083	1460195	410	1460582	1460737	1461011	1461062	2	270	1463782	7	614
1	4	2	69	29	1	1	0	256	256	246	1464396	1464922	1466515	422	1466915	1467171	1467417	1467475	1	345	1471008	5	427
1	4	2	70	30	1	2	0	332	332	289	1471435	1479250	1482328	422	1482821	1483153	1483442	1483488	3	0	1486928	9	827
1	4	2	71	31	1	2	0	383	383	297	1487755	1488073	1490688	452	1491194	1491577	1491874	1491928	3	0	1495301	6	507
1	4	2	72	32	1	1	0	276	276	271	1495808	1496978	1500581	452	1500982	1501258	1501529	1501581	1	325	1505088	7	613
1	4	2	73	33	1	1	0				1505701	1506289	1509860	724	1510581	999999999	0	0	0	0	1521914	5	413
1	4	2	74	34	1	2	0	453	453	328	1522327	1531689	1534247	724	1534860	1535313	1535641	1535700	3	0	1538953	8	721
1	4	2	75	35	1	1	0	328	328	256	1539674	1540568	1544634	524	1545153	1545481	1545737	1545793	1	305	1549260	9	813
1	4	2	76	36	1	2	0	489	489	312	1550073	1555040	1557593	524	1558007	1558496	1558808	1558859	3	0	1562113	6	494
1	4	2	77	37	1	2	0	461	461	303	1562607	1563248	1565859	407	1566260	1566721	1567024	1567073	3	0	1570260	10	933
1	4	2	78	38	1	1	0	25	25		1571193	1574169	1582286	407	1582686	1582711	999999999	1585859	4	0	1589846	6	520
1	4	2	79	39	1	2	0	496	496	359	1590366	1592592	1595139	373	1595832	1596328	1596687	1596739	3	0	1599952	10	907
1	4	2	80	40	1	1	0	436	436	321	1600859	1602071	1605646	373	1606059	1606495	1606816	1606872	2	285	1609219	7	0
1	4	3	81	1	2	1	2088	0	2088	280	64687	67335	69207	2088	71314	71295	71575	71741	2	150	74460	9	774
1	4	3	82	2	2	2	2246	0	2246	311	75234	75670	76753	2246	79007	78999	79310	79340	3	0	83074	6	506
1	4	3	83	3	2	1	1743	0	1743	248	83580	84839	87967	1743	89727	89710	89958	89994	2	225	92860	9	827
1	4	3	84	4	2	2	2602	0	2602	336	93687	94430	96540	2602	99154	99142	99478	99513	3	0	103166	7	614
1	4	3	85	5	2	1	1053	0	1053	240	103780	103902	105513	1053	106579	106566	106806	106846	1	300	110607	7	626
1	4	3	86	6	2	1	510	0	510	344	111233	111869	113473	510	113993	113983	114327	114367	2	280	117140	7	613
1	4	3	87	7	2	2	449	0	449	377	117753	121311	124900	449	125366	125349	125726	125766	3	0	129378	7	628
1	4	3	88	8	2	2	1471	0	1471	336	130006	130933	133046	1471	134526	134517	134853	134899	3	0	138539	10	947
1	4	3	89	9	2	2	878	0	878	328	139486	141213	144792	878	145686	145670	145998	146033	3	0	149686	6	519
1	4	3	90	10	2	2	651	0	651	369	150205	151390	155498	651	156165	156149	156518	156552	3	0	160179	7	626
1	4	3	91	11	2	1	447	0	447	282	160805	161805	164885	447	165338	165332	165614	165659	1	355	169366	6	519
1	4	3	92	12	2	1	845	0	845	328	169885	170734	174871	845	175725	175716	176044	176085	1	335	179765	5	413
1	4	3	93	13	2	2	599	0	599	305	180178	181445	184045	599	184659	184644	184949	184992	3	0	188645	9	813
1	4	3	94	14	2	1	1186	0	1186	232	189458	191837	194458	1186	195659	195644	195876	195925	1	315	199658	7	613
1	4	3	95	15	2	2	1105	0	1105	279	200271	200956	204044	1105	205164	205149	205428	205458	3	0	209138	9	840
1	4	3	96	16	2	1	781	0	781	232	209978	212084	214151	781	214938	214932	215164	215204	1	295	218924	9	827
1	4	3	97	17	2	2	1327	0	1327	279	219751	220764	223830	1327	225164	225157	225436	225471	3	0	229137	9	827
1	4	3	98	18	2	2	923	0	923	304	229964	230981	233017	923	233951	233940	234244	234284	3	0	238017	7	613
1	4	3	99	19	2	1	552	0	552	240	238630	239716	240764	552	241324	241316	241556	241604	1	275	245337	5	427
1	4	3	100	20	2	1	680	0	680	271	245764	248915	253003	680	253697	253683	253954	253991	2	255	256764	8	746
1	4	3	101	21	2	2	461	0	461	295	257510	258771	261870	461	262350	262331	262626	262657	3	0	266364	8	733
1	4	3	102	22	2	1	429	0	429	240	267097	267507	271670	429	272110	272099	272339	272376	1	330	276057	7	626
1	4	3	103	23	2	1	615	0	615	231	276683	278755	281869	615	282496	282484	282715	282749	1	310	286563	10	933
1	4	3	104	24	2	2	907	0	907	336	287496	289082	290136	907	291056	291043	291379	291416	3	0	295016	8	733
1	4	3	105	25	2	1	441	0	441	199	295749	297883	301962	441	302416	302403	302602	302643	1	290	306443	9	840
1	4	3	106	26	2	2	806	0	806	312	307283	309146	310229	806	311042	311035	311347	311376	3	0	315029	6	520
1	4	3	107	27	2	2	406	0	406	303	315549	317410	320029	406	320443	320435	320738	320776	3	0	324389	8	747
1	4	3	108	28	2	1	354	0	354	240	325136	326122	329696	354	330069	330050	330290	330335	1	270	334095	7	613
1	4	3	109	29	2	1	542	0	542	223	334708	336546	337668	542	338215	338210	338433	338469	1	250	342161	8	721
1	4	3	110	30	2	1	549	0	549	217	342882	344290	345828	549	346389	346377	346594	346628	1	230	350322	10	920
1	4	3	111	31	2	2	496	0	496	312	351242	353282	356842	496	357348	357338	357650	357682	3	0	361335	9	826
1	4	3	112	32	2	2	529	0	529	367	362161	365234	368881	529	369428	369410	369777	369815	3	0	373454	7	627
1	4	3	113	33	2	1	517	0	517	241	374081	375456	378068	517	378601	378585	378826	378868	2	210	381721	7	627
1	4	3	114	34	2	2	601	0	601	305	382348	386650	388775	601	389388	389376	389681	389721	3	0	393348	5	427
1	4	3	115	35	2	2	450	0	450	297	393775	394826	398454	450	398921	398904	399201	399241	3	0	402934	6	533
1	4	3	116	36	2	1	536	0	536	199	403467	403953	406521	536	407068	407057	407256	407294	1	285	411094	7	627
1	4	3	117	37	2	2	599	0	599	281	411721	413681	415281	599	415894	415880	416161	416201	3	0	419868	7	626
1	4	3	118	38	2	1	373	0	373	241	420494	421064	422627	373	423014	423000	423241	423281	1	265	427027	6	507
1	4	3	119	39	2	1	450	0	450	273	427534	430480	432014	450	432480	432464	432737	432774	2	245	435587	10	920
1	4	3	120	40	2	2	3694	0	3694	222	436507	438352	439467	3694	443173	443161	443383	443413	3	0	447213	9	0
1	4	4	121	1	1	1	0	5425	5425		460799	476359	476493	2088	478533	483958	999999999	487092	4	0	488226	6	40
1	4	4	122	2	1	2	0				488266	489943	490466	2088	492705	999999999	0	0	0	0	504012	7	653
1	4	4	123	3	1	2	0	415	415	240	504665	508470	511066	1743	513719	514134	514374	514410	3	0	517798	8	734
1	4	4	124	4	1	1	0	5539	5539		518532	521515	531678	1743	533411	538950	999999999	542038	4	0	543159	7	26
1	4	4	125	5	1	1	0	421	421	240	543185	545342	545371	1053	545945	546366	546606	546638	2	150	549105	7	639
1	4	4	126	6	1	2	0	522	522	296	549744	552477	556558	1053	556971	557493	557789	557825	3	0	561037	9	840
1	4	4	127	7	1	1	0	107	107	375	561877	562805	563905	510	564411	564518	564893	564931	2	225	567571	10	933
1	4	4	128	8	1	2	0	427	427	279	568504	570110	571651	510	573091	573518	573797	573837	3	0	577170	9	827
1	4	4	129	9	1	1	0	419	419	175	577997	583533	587158	447	587571	587990	588165	588198	1	300	591637	7	627
1	4	4	130	10	1	2	0	462	462	202	592264	593109	594197	447	595118	595580	595782	595824	3	0	599077	6	534
1	4	4	131	11	1	2	0	406	406	240	599611	601869	604996	845	605623	606029	606269	606303	3	0	609703	6	520
1	4	4	132	12	1	1	0	432	432	192	610223	611156	613277	845	614077	614509	614701	614744	1	280	618157	10	933
1	4	4	133	13	1	1	0	379	379	248	619090	621277	622357	1186	623570	623949	624197	624237	1	260	627650	7	627
1	4	4	134	14	1	2	0	426	426	256	628277	630284	633876	1186	634490	634916	635172	635209	3	0	638570	7	613
1	4	4	135	15	1	1	0	370	370	191	639183	640525	641622	781	642450	642820	643011	643117	1	240	646530	10	932
1	4	4	136	16	1	2	0	485	485	312	647462	648404	650502	781	651622	652107	652419	652462	3	0	655689	8	747
1	4	4	137	17	1	2	0	386	386	248	656436	657372	658969	552	660289	660675	660923	660955	3	0	664369	7	626
1	4	4	138	18	1	1	0				664995	666099	669169	552	669675	999999999	0	0	0	0	680995	5	427
1	4	4	139	19	1	1	0	475	475	183	681422	684988	689062	680	689769	690244	690427	690475	1	220	693848	8	733
1	4	4	140	20	1	2	0	411	411	240	694581	695850	697928	680	698848	699259	699499	699529	3	0	702928	9	840
1	4	4	141	21	1	2	0	416	416	287	703768	704802	707914	429	708435	708851	709138	709181	3	0	712501	7	654
1	4	4	142	22	1	2	0	443	443	264	713155	714290	717408	615	718328	718771	719035	719075	3	0	722408	6	533
1	4	4	143	23	1	1	0	366	366	287	722941	723619	725155	429	725581	725947	726234	726275	2	200	728714	9	854
1	4	4	144	24	1	1	0	452	452	225	729568	730714	734861	615	735461	735913	736138	736181	1	275	739448	7	627
1	4	4	145	25	1	2	0	487	487	303	740075	741738	742821	441	743620	744107	744410	744460	3	0	747701	7	627
1	4	4	146	26	1	1	0	442	442	215	748328	749466	753114	441	753528	753970	754185	754221	1	255	757500	8	734
1	4	4	147	27	1	2	0	663	663	217	758234	768257	770861	354	771274	771937	772154	772194	3	0	775340	6	533
1	4	4	148	28	1	1	0	426	426	225	775873	778410	781980	354	782286	782712	782937	782980	1	235	786353	7	641
1	4	4	149	29	1	1	0	410	410	232	786994	788601	792166	542	792687	793097	793329	793367	2	215	795846	6	534
1	4	4	150	30	1	2	0	660	660	256	796380	798993	802593	542	803100	803760	804016	804046	3	0	807153	6	547
1	4	4	151	31	1	1	0	422	422	231	807700	809472	812060	549	812579	813001	813232	813273	1	290	816673	7	613
1	4	4	152	32	1	2	0	445	445	273	817286	819785	821860	549	822379	822824	823097	823126	3	0	826459	7	614
1	4	4	153	33	1	1	0	466	466	233	827073	828201	829819	517	830326	830792	831025	831073	1	270	834392	8	747
1	4	4	154	34	1	2	0	591	591	328	835139	836631	838179	517	838792	839383	839711	839752	3	0	842872	6	520
1	4	4	155	35	1	2	0	549	549	312	843392	845816	848378	536	848779	849328	849640	849672	3	0	852859	5	439
1	4	4	156	36	1	1	0	367	367	248	853298	854671	855725	536	856232	856599	856847	856885	1	250	860312	5	427
1	4	4	157	37	1	1	0	330	330	257	860739	862704	864805	373	865205	865535	865792	865831	2	230	868378	6	507
1	4	4	158	38	1	2	0	390	390	344	868885	870656	874805	373	875418	875808	876152	876192	3	0	879485	8	733
1	4	4	159	39	1	2	0	600	600	281	880218	880830	883871	450	887551	888151	888432	888471	3	0	891618	8	747
1	4	4	160	40	1	1	0	626	626	232	892365	895535	898151	450	898565	899191	899423	899457	1	305	902644	8	0
1	4	5	161	1	2	1	6565	0	6565	183	931470	937190	937217	6565	943790	943782	943965	944003	1	320	947203	8	734
1	4	5	162	2	2	2	810	0	810	215	947937	949239	950284	810	951110	951094	951309	951350	3	0	955070	9	827
1	4	5	163	3	2	1	423	0	423	224	955897	957213	958230	423	958670	958653	958877	958910	1	300	962723	7	613
1	4	5	164	4	2	2	453	0	453	240	963336	963965	966096	453	966563	966549	966789	966829	3	0	970577	7	613
1	4	5	165	5	2	1	593	0	593	217	971190	979149	983323	593	983923	983916	984133	984176	1	280	987910	7	626
1	4	5	166	6	2	1	444	0	444	209	988536	991453	995056	444	995509	995500	995709	995749	1	260	999549	7	613
1	4	5	167	7	2	2	510	0	510	271	1000162	1002910	1005976	510	1006495	1006486	1006757	1006802	3	0	1010549	7	626
1	4	5	168	8	2	2	627	0	627	256	1011175	1013078	1014642	627	1015283	1015269	1015525	1015562	3	0	1019229	10	920
1	4	5	169	9	2	2	673	0	673	280	1020149	1021100	1022708	673	1023389	1023381	1023661	1023696	3	0	1027375	7	640
1	4	5	170	10	2	2	707	0	707	264	1028015	1028820	1029842	707	1030561	1030549	1030813	1030842	3	0	1034428	10	920
1	4	5	171	11	2	1	435	0	435	238	1035348	1037108	1038202	435	1038642	1038637	1038875	1038909	1	240	1042588	6	520
1	4	5	172	12	2	1	379	0	379	248	1043108	1045269	1048402	379	1048788	1048781	1049029	1049068	2	220	1051869	10	919
1	4	5	173	13	2	2	701	0	701	409	1052788	1055693	1058294	701	1059015	1058995	1059404	1059442	3	0	1063015	9	786
1	4	5	174	14	2	1	571	0	571	231	1063801	1071843	1074401	571	1074988	1074972	1075203	1075241	1	295	1079001	9	813
1	4	5	175	15	2	2	615	0	615	289	1079814	1081419	1082988	615	1083615	1083603	1083892	1083934	3	0	1087654	10	947
1	4	5	176	16	2	1	508	0	508	223	1088601	1090203	1093800	508	1094321	1094308	1094531	1094574	1	275	1098267	8	733
1	4	5	177	17	2	2	657	0	657	233	1099000	1100772	1102361	657	1103027	1103018	1103251	1103293	3	0	1107040	9	840
1	4	5	178	18	2	2	582	0	582	280	1107880	1109027	1113173	582	1113774	1113755	1114035	1114067	3	0	1117760	6	507
1	4	5	179	19	2	1	488	0	488	240	1118267	1121115	1123666	488	1124160	1124154	1124394	1124427	1	255	1128160	10	919
1	4	5	180	20	2	1	584	0	584	240	1129079	1131154	1133267	584	1133867	1133851	1134091	1134133	2	235	1136919	7	641
1	4	5	181	21	2	2	712	0	712	287	1137560	1140954	1143067	712	1143786	1143779	1144066	1144106	3	0	1147733	10	946
1	4	5	182	22	2	1	586	0	586	209	1148679	1149954	1153560	586	1154160	1154146	1154355	1154400	1	310	1158160	10	919
1	4	5	183	23	2	1	560	0	560	199	1159079	1161186	1162226	560	1162799	1162786	1162985	1163026	1	290	1166826	7	627
1	4	5	184	24	2	2	722	0	722	328	1167453	1169010	1172639	722	1173372	1173361	1173689	1173719	3	0	1177425	5	427
1	4	5	185	25	2	1	411	0	411	255	1177852	1179929	1183038	411	1183465	1183449	1183704	1183745	1	270	1187425	8	721
1	4	5	186	26	2	2	453	0	453	281	1188146	1190393	1192532	453	1192998	1192985	1193266	1193305	3	0	1196998	8	747
1	4	5	187	27	2	2	746	0	746	263	1197745	1200592	1204159	746	1204918	1204905	1205168	1205199	3	0	1208958	9	814
1	4	5	188	28	2	1	536	0	536	241	1209772	1212409	1216505	536	1217051	1217041	1217282	1217331	1	250	1221078	9	840
1	4	5	189	29	2	1	539	0	539	256	1221918	1224088	1227198	539	1227744	1227737	1227993	1228038	2	230	1230878	6	520
1	4	5	190	30	2	1	560	0	560	209	1231398	1234817	1236384	560	1236957	1236944	1237153	1237185	1	305	1240971	8	733
1	4	5	191	31	2	2	600	0	600	279	1241704	1246336	1248424	600	1249037	1249024	1249303	1249344	3	0	1252997	7	640
1	4	5	192	32	2	2	761	0	761	279	1253637	1255039	1259144	761	1259917	1259905	1260184	1260224	3	0	1263931	6	520
1	4	5	193	33	2	1	435	0	435	231	1264451	1265231	1268317	435	1268757	1268752	1268983	1269024	1	285	1272703	5	415
1	4	5	194	34	2	2	442	0	442	248	1273118	1275432	1277997	442	1278451	1278439	1278687	1278730	3	0	1282491	7	626
1	4	5	195	35	2	2	645	0	645	272	1283117	1284335	1288411	645	1289064	1289056	1289328	1289357	3	0	1293103	10	921
1	4	5	196	36	2	1	480	0	480	240	1294024	1294808	1297383	480	1297876	1297863	1298103	1298143	1	265	1301876	10	920
1	4	5	197	37	2	2	714	0	714	272	1302796	1304630	1308197	714	1308916	1308911	1309183	1309223	3	0	1312996	9	827
1	4	5	198	38	2	1	461	0	461	232	1313823	1314824	1317890	461	1318356	1318351	1318583	1318622	1	245	1322356	9	840
1	4	5	199	39	2	1	439	0	439	240	1323196	1324311	1325343	439	1325796	1325782	1326022	1326063	2	225	1328903	6	507
1	4	5	200	40	2	2	871	0	871	297	1329410	1332846	1335422	871	1336302	1336293	1336590	1336622	3	0	1340329	5	0
1	4	6	201	1	1	1	0	536	536	256	1387461	1392709	1393782	6565	1400301	1400837	1401093	1401141	1	285	1404381	5	441
1	4	6	202	2	1	2	0	482	482	209	1404822	1406613	1409167	6565	1409994	1410476	1410685	1410728	3	0	1414061	10	946
1	4	6	203	3	1	2	0	546	546	264	1415007	1416093	1420195	423	1420594	1421140	1421404	1421448	3	0	1424688	6	519
1	4	6	204	4	1	1	0	463	463	209	1425207	1426189	1430301	423	1430701	1431164	1431373	1431420	1	265	1434767	6	533
1	4	6	205	5	1	1	0	359	359	202	1435300	1436436	1439580	593	1440180	1440539	1440741	1440781	1	245	1444247	7	654
1	4	6	206	6	1	2	0	466	466	248	1444901	1446140	1450286	593	1450793	1451259	1451507	1451540	3	0	1454873	5	427
1	4	6	207	7	1	1	0	381	381	201	1455300	1456707	1459767	444	1460166	1460547	1460748	1460793	1	225	1464154	7	626
1	4	6	208	8	1	2	0	415	415	289	1464780	1465348	1469447	444	1470060	1470475	1470764	1470807	3	0	1474140	9	840
1	4	6	209	9	1	1	0	449	449	265	1474980	1476580	1477619	435	1478034	1478483	1478748	1478793	2	205	1481166	10	960
1	4	6	210	10	1	2	0	439	439	313	1482126	1484843	1488419	435	1489140	1489579	1489892	1489926	3	0	1493219	10	947
1	4	6	211	11	1	2	0	466	466	287	1494166	1496244	1498326	379	1499033	1499499	1499786	1499820	3	0	1503113	6	533
1	4	6	212	12	1	1	0	465	465	230	1503646	1505538	1507606	379	1508019	1508484	1508714	1508752	1	280	1512085	6	534
1	4	6	213	13	1	1	0	412	412	233	1512619	1514572	1517193	571	1517806	1518218	1518451	1518486	1	260	1521885	6	534
1	4	6	214	14	1	2	0	438	438	296	1522419	1525579	1529125	571	1529845	1530283	1530579	1530619	3	0	1533912	10	947
1	4	6	215	15	1	1	0	385	385	223	1534859	1536099	1538712	508	1539218	1539603	1539826	1539871	1	240	1543298	8	747
1	4	6	216	16	1	2	0	597	597	264	1544045	1546330	1547392	508	1548005	1548602	1548866	1548899	3	0	1552072	6	533
1	4	6	217	17	1	2	0	459	459	232	1552605	1553794	1555352	488	1555952	1556411	1556643	1556685	3	0	1560032	9	826
1	4	6	218	18	1	1	0	429	429	216	1560858	1562523	1565138	488	1565645	1566074	1566290	1566325	1	220	1569725	6	519
1	4	6	219	19	1	1	0	378	378	248	1570244	1571482	1574631	584	1575231	1575609	1575857	1575898	2	200	1578391	7	627
1	4	6	220	20	1	2	0	382	382	287	1579018	1581234	1584311	584	1584924	1585306	1585593	1585631	3	0	1588898	7	639
1	4	6	221	21	1	2	0	496	496	271	1589537	1590562	1593191	586	1593898	1594394	1594665	1594698	3	0	1597977	10	947
1	4	6	222	22	1	2	0	550	550	282	1598924	1599897	1602977	560	1603698	1604248	1604530	1604564	3	0	1607764	7	627
1	4	6	223	23	1	1	0				1608391	1609489	1611550	586	1612151	999999999	0	0	0	0	1623470	8	747
1	4	6	224	24	1	1	0	463	463	217	1624217	1627673	1631737	560	1632257	1632720	1632937	1632977	1	275	1636336	7	627
1	4	6	225	25	1	2	0	604	604	266	1636963	1639704	1641216	411	1641643	1642247	1642513	1642550	3	0	1645603	5	440
1	4	6	226	26	1	1	0	410	410	248	1646043	1646624	1647657	411	1648070	1648480	1648728	1648763	1	255	1652043	8	734
1	4	6	227	27	1	2	0	471	471	288	1652777	1653208	1654789	536	1655496	1655967	1656255	1656296	3	0	1659589	6	533
1	4	6	228	28	1	1	0	314	314	272	1660122	1661007	1662549	536	1663070	1663384	1663656	1663696	2	235	1666216	6	520
1	4	6	229	29	1	1	0	452	452	201	1666736	1669408	1673056	539	1673563	1674015	1674216	1674256	1	310	1677629	6	547
1	4	6	230	30	1	2	0	621	621	305	1678176	1679560	1681109	539	1681722	1682343	1682648	1682682	3	0	1685802	10	934
1	4	6	231	31	1	1	0	482	482	225	1686736	1688591	1689669	560	1690189	1690671	1690896	1690936	1	290	1694243	6	559
1	4	6	232	32	1	2	0	429	429	256	1694802	1695855	1698455	560	1699162	1699591	1699847	1699882	3	0	1703122	5	440
1	4	6	233	33	1	1	0	512	512	224	1703562	1704799	1706602	435	1707015	1707527	1707751	1707788	1	270	1711095	9	827
1	4	6	234	34	1	2	0	541	541	279	1711922	1713943	1715989	435	1716402	1716943	1717222	1717255	3	0	1720508	9	814
1	4	6	235	35	1	2	0	521	521	313	1721322	1722320	1725895	480	1726494	1727015	1727328	1727362	3	0	1730562	8	746
1	4	6	236	36	1	1	0	604	604	225	1731308	1733287	1736908	480	1737402	1738006	1738231	1738268	1	250	1741494	8	734
1	4	6	237	37	1	1	0	378	378	201	1742228	1743215	1746801	461	1747308	1747686	1747887	1747935	1	230	1751388	6	533
1	4	6	238	38	1	2	0	436	436	230	1751921	1752774	1753828	461	1754547	1754983	1755213	1755254	3	0	1758521	7	640
1	4	6	239	39	1	2	0	431	431	225	1759161	1760878	1761894	439	1762814	1763245	1763470	1763507	3	0	1766881	8	746
1	4	6	240	40	1	1	0	445	445	207	1767627	1768757	1770868	439	1771281	1771726	1771933	1771974	1	210	1775254	8	0
1	4	7	241	1	2	1	3970	0	3970	1335	1801547	1822869	1822907	3970	1826893	1826877	1828212	1828253	2	300	1829440	5	13
1	4	7	242	2	2	2	5221	0	5221	192	1829453	1850500	1852359	5221	1857585	1857580	1857772	1857812	3	0	1861653	8	719
1	4	7	243	3	2	1	4423	0	4423	184	1862372	1864909	1865932	4423	1870372	1870355	1870539	1870572	1	375	1874399	6	519
1	4	7	244	4	2	2	5493	0	5493	687	1874918	1877508	1881359	5493	1886866	1886852	1887539	1887585	3	0	1889598	7	613
1	4	7	245	5	2	1	2229	0	2229	248	1890211	1891155	1894279	2229	1896518	1896508	1896756	1896798	1	355	1900505	8	734
1	4	7	246	6	2	1	2897	0	2897	209	1901239	1902964	1903985	2897	1906891	1906882	1907091	1907131	1	335	1910798	8	734
1	4	7	247	7	2	2	2204	0	2204	217	1911532	1914794	1917838	2204	1920051	1920042	1920259	1920304	3	0	1924065	7	626
1	4	7	248	8	2	2	2351	0	2351	217	1924691	1925722	1927331	2351	1929691	1929682	1929899	1929931	3	0	1933771	9	813
1	4	7	249	9	2	2	2203	0	2203	183	1934584	1935707	1938864	2203	1941078	1941067	1941250	1941290	3	0	1945090	8	721
1	4	7	250	10	2	2	3142	0	3142	248	1945811	1946555	1948651	3142	1951811	1951793	1952041	1952078	3	0	1955797	6	507
1	4	7	251	11	2	1	3067	0	3067	216	1956304	1956913	1959463	3067	1962543	1962530	1962746	1962784	1	315	1966597	7	627
1	4	7	252	12	2	1	2695	0	2695	199	1967224	1969227	1972836	2695	1975543	1975531	1975730	1975770	1	295	1979543	6	520
1	4	7	253	13	2	2	2074	0	2074	256	1980063	1981601	1985263	2074	1987343	1987337	1987593	1987636	3	0	1991397	9	812
1	4	7	254	14	2	1	2027	0	2027	191	1992209	1993481	1995583	2027	1997623	1997610	1997801	1997836	1	275	2001582	9	841
1	4	7	255	15	2	2	1847	0	1847	240	2002423	2003354	2004450	1847	2006303	2006297	2006537	2006570	3	0	2010356	7	627
1	4	7	256	16	2	1	1998	0	1998	209	2010983	2013369	2016995	1998	2019009	2018993	2019202	2019249	1	255	2023023	8	706
1	4	7	257	17	2	2	2761	0	2761	264	2023729	2026154	2029743	2761	2032516	2032504	2032768	2032809	3	0	2036476	9	826
1	4	7	258	18	2	2	2388	0	2388	241	2037302	2038809	2040356	2388	2042755	2042744	2042985	2043022	3	0	2046769	6	519
1	4	7	259	19	2	1	2686	0	2686	193	2047288	2048928	2052594	2686	2055288	2055280	2055473	2055514	1	235	2059315	9	826
1	4	7	260	20	2	1	2508	0	2508	178	2060141	2061192	2062795	2508	2065315	2065303	2065481	2065514	1	215	2069315	7	627
1	4	7	261	21	2	2	2399	0	2399	231	2069942	2070840	2071873	2399	2074288	2074272	2074503	2074541	3	0	2078288	5	414
1	4	7	262	22	2	1	1439	0	1439	194	2078702	2079472	2081568	1439	2083021	2083007	2083201	2083235	1	195	2087074	7	614
1	4	7	263	23	2	1	2248	0	2248	175	2087688	2088360	2089928	2248	2092181	2092176	2092351	2092395	1	175	2096246	8	721
1	4	7	264	24	2	2	2054	0	2054	223	2096967	2097616	2101754	2054	2103821	2103808	2104031	2104075	3	0	2107887	8	707
1	4	7	265	25	2	1	2171	0	2171	214	2108594	2109808	2113901	2171	2116087	2116072	2116286	2116328	2	155	2119194	6	520
1	4	7	266	26	2	2	1449	0	1449	233	2119714	2122943	2125021	1449	2126487	2126470	2126703	2126741	3	0	2130420	6	507
1	4	7	267	27	2	2	2229	0	2229	233	2130927	2132622	2134194	2229	2136434	2136423	2136656	2136687	3	0	2140407	5	426
1	4	7	268	28	2	1	2254	0	2254	168	2140833	2141462	2144593	2254	2146860	2146847	2147015	2147060	1	230	2150900	8	747
1	4	7	269	29	2	1	2112	0	2112	168	2151647	2152775	2155407	2112	2157527	2157519	2157687	2157727	1	210	2161513	6	533
1	4	7	270	30	2	1	2592	0	2592	183	2162046	2163917	2166527	2592	2169126	2169119	2169302	2169339	1	190	2173140	10	946
1	4	7	271	31	2	2	1679	0	1679	217	2174086	2175165	2179286	1679	2180980	2180965	2181182	2181219	3	0	2184993	7	613
1	4	7	272	32	2	2	1769	0	1769	274	2185606	2186541	2190700	1769	2192486	2192469	2192743	2192780	3	0	2196499	8	734
1	4	7	273	33	2	1	642	0	642	184	2197233	2198918	2199979	642	2200632	2200621	2200805	2200846	2	170	2203752	6	520
1	4	7	274	34	2	2	2777	0	2777	255	2204272	2208293	2211925	2777	2214712	2214702	2214957	2214993	3	0	2218739	5	426
1	4	7	275	35	2	2	1456	0	1456	217	2219165	2220453	2224565	1456	2226032	2226021	2226238	2226272	3	0	2230072	9	827
1	4	7	276	36	2	1	1425	0	1425	150	2230899	2232005	2234565	1425	2236005	2235990	2236140	2236178	1	245	2239859	6	519
1	4	7	277	37	2	2	1973	0	1973	295	2240378	2243005	2246072	1973	2248058	2248045	2248340	2248378	3	0	2252098	5	427
1	4	7	278	38	2	1	3331	0	3331	200	2252525	2261893	2263417	3331	2266764	2266748	2266948	2266992	1	225	2270671	8	706
1	4	7	279	39	2	1	1518	0	1518	168	2271377	2272795	2275365	1518	2276898	2276883	2277051	2277098	1	205	2280750	9	841
1	4	7	280	40	2	2	1948	0	1948	217	2281591	2284116	2287191	1948	2289151	2289139	2289356	2289391	3	0	2293203	5	0
1	4	8	281	1	1	1	0	491	491	248	2308177	2318244	2319830	3970	2323817	2324308	2324556	2324590	2	190	2326963	6	547
1	4	8	282	2	1	2	0	517	517	231	2327510	2329867	2332990	3970	2338190	2338707	2338938	2338976	3	0	2342270	9	840
1	4	8	283	3	1	2	0	514	514	248	2343110	2344170	2345230	4423	2350736	2351250	2351498	2351536	3	0	2354723	9	826
1	4	8	284	4	1	1	0	497	497	248	2355549	2356842	2359922	4423	2364296	2364793	2365041	2365082	1	265	2368375	5	441
1	4	8	285	5	1	1	0	515	515	215	2368816	2369745	2371856	2229	2374096	2374611	2374826	2374856	1	245	2378175	8	734
1	4	8	286	6	1	2	0	479	479	186	2378909	2380155	2381243	2229	2383482	2383961	2384147	2384189	3	0	2387469	9	826
1	4	8	287	7	1	1	0	549	549	217	2388295	2389826	2392962	2897	2395828	2396377	2396594	2396628	1	225	2399802	8	734
1	4	8	288	8	1	2	0	693	693	240	2400536	2402674	2405722	2897	2408069	2408762	2409002	2409041	3	0	2412148	6	520
1	4	8	289	9	1	1	0	423	423	183	2412668	2413441	2417548	3067	2420602	2421025	2421208	2421255	1	205	2424668	7	654
1	4	8	290	10	1	2	0	759	759	194	2425322	2433074	2435601	3067	2437321	2438080	2438274	2438308	3	0	2441414	9	840
1	4	8	291	11	1	2	0	471	471	256	2442254	2443985	2448054	2695	2451201	2451672	2451928	2451961	3	0	2455294	10	934
1	4	8	292	12	1	1	0	567	567	191	2456228	2458145	2459681	2695	2462321	2462888	2463079	2463120	2	185	2465481	7	626
1	4	8	293	13	1	1	0	458	458	217	2466107	2473617	2477734	2027	2479774	2480232	2480449	2480494	1	260	2483840	8	734
1	4	8	294	14	1	2	0	477	477	201	2484574	2487591	2489654	2027	2491706	2492183	2492384	2492427	3	0	2495774	6	533
1	4	8	295	15	1	1	0	485	485	201	2496307	2498945	2502520	1998	2504546	2505031	2505232	2505280	1	240	2508626	8	747
1	4	8	296	16	1	2	0	527	527	232	2509373	2510712	2513333	1998	2515160	2515687	2515919	2515959	3	0	2519240	9	839
1	4	8	297	17	1	2	0	611	611	223	2520079	2521408	2523013	2686	2525773	2526384	2526607	2526639	3	0	2529853	9	840
1	4	8	298	18	1	1	0	465	465	230	2530693	2532919	2534946	2686	2537599	2538064	2538294	2538332	2	220	2540745	7	654
1	4	8	299	19	1	1	0	482	482	176	2541399	2544160	2545252	2508	2547812	2548294	2548470	2548505	1	295	2551759	6	560
1	4	8	300	20	1	2	0	801	801	184	2552319	2554622	2557705	2508	2560038	2560839	2561023	2561066	3	0	2564012	7	627
1	4	8	301	21	1	2	0	586	586	241	2564639	2566470	2567998	1439	2570452	2571038	2571279	2571319	3	0	2574519	10	933
1	4	8	302	22	1	2	0	638	638	225	2575452	2577510	2579105	2248	2581159	2581797	2582022	2582052	3	0	2585239	6	533
1	4	8	303	23	1	1	0	534	534	168	2585772	2587301	2589318	1439	2590744	2591278	2591446	2591478	1	275	2594825	7	627
1	4	8	304	24	1	1	0	555	555	176	2595452	2597398	2598998	2248	2601251	2601806	2601982	2602025	1	255	2605331	5	427
1	4	8	305	25	1	2	0	521	521	232	2605758	2607318	2611452	2171	2612877	2613398	2613630	2613664	3	0	2616957	8	734
1	4	8	306	26	1	1	0	394	394	224	2617691	2618462	2621037	2171	2623171	2623565	2623789	2623825	1	235	2627250	8	747
1	4	8	307	27	1	2	0	711	711	240	2627997	2629789	2630837	2254	2633078	2633789	2634029	2634064	3	0	2637144	8	747
1	4	8	308	28	1	1	0	467	467	217	2637891	2643132	2645731	2254	2647970	2648437	2648654	2648703	2	215	2651130	9	827
1	4	8	309	29	1	1	0	416	416	217	2651957	2653702	2657864	2112	2659996	2660412	2660629	2660663	1	290	2664077	6	533
1	4	8	310	30	1	2	0	657	657	232	2664610	2665581	2668157	2112	2669796	2670453	2670685	2670730	3	0	2673864	8	746
1	4	8	311	31	1	1	0	430	430	207	2674610	2675411	2677956	2592	2680503	2680933	2681140	2681183	1	270	2684583	6	520
1	4	8	312	32	1	2	0	541	541	233	2685103	2686548	2689690	2592	2691423	2691964	2692197	2692237	3	0	2695503	9	826
1	4	8	313	33	1	1	0	506	506	152	2696329	2697100	2698157	642	2698770	2699276	2699428	2699476	1	250	2702743	8	733
1	4	8	314	34	1	2	0	517	517	248	2703476	2704627	2707236	642	2709983	2710500	2710748	2710783	3	0	2713955	10	948
1	4	8	315	35	1	2	0	549	549	208	2714903	2721067	2724675	1425	2726102	2726651	2726859	2726889	3	0	2730076	6	519
1	4	8	316	36	1	1	0	5375	5375		2730595	2731156	2734769	1425	2736196	2741571	999999999	2744675	4	0	2745795	10	27
1	4	8	317	37	1	1	0	476	476	201	2745822	2748524	2750581	3331	2753942	2754418	2754619	2754661	1	230	2758022	5	427
1	4	8	318	38	1	2	0	627	627	248	2758449	2760915	2762515	3331	2764449	2765076	2765324	2765355	3	0	2768515	10	960
1	4	8	319	39	1	2	0	554	554	233	2769475	2770306	2771395	1518	2773328	2773882	2774115	2774155	3	0	2777408	8	733
1	4	8	320	40	1	1	0	439	439	240	2778141	2778947	2782501	1518	2784035	2784474	2784714	2784754	2	210	2787181	8	0
1	5	1	1	1	2	2	1072	0	1072	209	429896	431302	433124	1072	434217	434196	434405	434510	3	0	438217	5	427
1	5	1	2	2	2	2	1266	0	1266	225	438644	439860	442403	1266	443684	443669	443894	443950	3	0	447710	10	920
1	5	1	3	3	2	1	1238	0	1238	168	448630	449404	451990	1238	453243	453228	453396	453456	2	150	456376	10	934
1	5	1	4	4	2	1	1582	0	1582	144	457310	458820	460350	1582	461949	461932	462076	462123	1	225	465963	7	613
1	5	1	5	5	2	2	1299	0	1299	98	466576	467651	471776	1299	473083	473075	473173	473229	3	0	477069	9	840
1	5	1	6	6	2	2	1277	0	1277	160	477909	478460	481576	1277	482869	482853	483013	483056	3	0	486869	9	826
1	5	1	7	7	2	1	1343	0	1343	183	487695	488235	491869	1343	493228	493212	493395	493442	1	205	497269	7	626
1	5	1	8	8	2	1	1204	0	1204	143	497895	498683	501256	1204	502469	502460	502603	502655	1	185	506455	9	827
1	5	1	9	9	2	2	1092	0	1092	161	507282	510266	517375	1092	518481	518467	518628	518668	3	0	522469	9	825
1	5	1	10	10	2	2	1173	0	1173	160	523294	524483	527055	1173	528241	528228	528388	528429	3	0	532269	8	719
1	5	1	11	11	2	1	1247	0	1247	160	532988	533874	535428	1247	536694	536675	536835	536894	1	165	540734	8	721
1	5	1	12	12	2	1	1420	0	1420	94	541455	542058	543081	1420	544521	544501	544595	544642	1	145	548481	8	720
1	5	1	13	13	2	2	2471	0	2471	209	549201	549923	553067	2471	555548	555538	555747	555788	3	0	559588	6	519
1	5	1	14	14	2	1	1107	0	1107	176	560107	560763	564400	1107	565520	565507	565683	565734	2	125	568574	10	920
1	5	1	15	15	2	2	1283	0	1283	153	569494	570905	575014	1283	576308	576297	576450	576494	3	0	580294	9	840
1	5	1	16	16	2	1	1046	0	1046	144	581134	581874	583467	1046	584534	584513	584657	584707	1	200	588573	9	814
1	5	1	17	17	2	2	1798	0	1798	209	589387	589858	593467	1798	595280	595265	595474	595520	3	0	599280	8	720
1	5	1	18	18	2	2	1220	0	1220	209	600000	600745	602853	1220	604094	604073	604282	604333	3	0	608040	8	720
1	5	1	19	19	2	1	1340	0	1340	129	608760	609265	612333	1340	613693	613673	613802	613853	1	180	617640	8	719
1	5	1	20	20	2	1	1185	0	1185	104	618359	619258	622840	1185	624040	624025	624129	624186	1	160	628053	7	599
1	5	1	21	21	2	1	1727	0	1727	128	628652	629682	631826	1727	633572	633553	633681	633732	1	140	637532	6	521
1	5	1	22	22	2	1	1598	0	1598	129	638053	640184	643746	1598	645359	645344	645473	645506	2	120	648452	8	707
1	5	1	23	23	2	2	1447	0	1447	112	649159	651232	654865	1447	656319	656312	656424	656466	3	0	660372	10	1134
1	5	1	24	24	2	2	1740	0	1740	96	661506	662440	663532	1740	665278	665272	665368	665398	3	0	669332	6	547
1	5	1	25	25	2	2	2915	0	2915	137	669879	671247	673332	2915	676266	676247	676384	676425	3	0	680265	8	733
1	5	1	26	26	2	1	1490	0	1490	88	680998	682119	683118	1490	684625	684608	684696	684731	1	195	688625	7	627
1	5	1	27	27	2	1	1446	0	1446	129	689252	690079	692705	1446	694158	694151	694280	694318	1	175	698211	5	427
1	5	1	28	28	2	2	1900	0	1900	129	698638	699552	702611	1900	704518	704511	704640	704678	3	0	708505	10	946
1	5	1	29	29	2	1	1592	0	1592	119	709451	719399	720464	1592	722064	722056	722175	722225	1	155	726064	5	414
1	5	1	30	30	2	2	1839	0	1839	119	726478	727358	728424	1839	730277	730263	730382	730411	3	0	734331	8	720
1	5	1	31	31	2	2	1528	0	1528	183	735051	737934	740558	1528	742103	742086	742269	742317	3	0	746051	6	533
1	5	1	32	32	2	1	2542	0	2542	121	746584	747366	749424	2542	751983	751966	752087	752130	1	135	755957	10	920
1	5	1	33	33	2	2	1816	0	1816	137	756877	757351	758917	1816	760743	760733	760870	760903	3	0	764717	7	627
1	5	1	34	34	2	2	2470	0	2470	170	765344	766526	769623	2470	772103	772093	772263	772303	3	0	776144	6	519
1	5	1	35	35	2	1	2170	0	2170	119	776663	777645	781756	2170	783943	783926	784045	784090	2	115	787062	8	721
1	5	1	36	36	2	1	1293	0	1293	135	787783	792373	796449	1293	797756	797742	797877	797916	1	190	801756	8	720
1	5	1	37	37	2	1	1895	0	1895	153	802476	803437	806542	1895	808449	808437	808590	808636	1	170	812449	9	840
1	5	1	38	38	2	2	1620	0	1620	176	813289	814396	815929	1620	817556	817549	817725	817769	3	0	821436	7	626
1	5	1	39	39	2	2	1809	0	1809	215	822062	822557	826636	1809	828462	828445	828660	828702	3	0	832462	5	413
1	5	1	40	40	2	1	2479	0	2479	121	832875	834461	836021	2479	838515	838500	838621	838662	1	150	842555	7	0
1	5	2	41	1	1	1	0	349	349	111	1045003	1046728	1049110	1238	1050324	1050673	1050784	1050871	1	150	1054404	9	840
1	5	2	42	2	1	2	0	370	370	111	1055244	1056112	1058190	1238	1059311	1059681	1059792	1059830	3	0	1063377	8	747
1	5	2	43	3	1	2	0	396	396	96	1064124	1065225	1067777	1582	1069004	1069400	1069496	1069537	3	0	1073070	9	826
1	5	2	44	4	1	1	0	294	294	176	1073896	1074608	1077670	1582	1079297	1079591	1079767	1079804	2	130	1082457	10	946
1	5	2	45	5	1	2	0	1367	1367	121	1083403	1086544	1088590	1343	1089896	1091263	1091384	1091417	3	0	1093870	5	440
1	5	2	46	6	1	1	0	322	322	359	1094310	1098263	1100816	1343	1102149	1102471	1102830	1102869	2	205	1105310	6	533
1	5	2	47	7	1	1	0	433	433	135	1105843	1106511	1109083	1204	1110310	1110743	1110878	1110923	1	280	1114390	7	613
1	5	2	48	8	1	2	0	430	430	129	1115003	1117646	1121736	1204	1123056	1123486	1123615	1123656	3	0	1127029	9	840
1	5	2	49	9	1	1	0	372	372	119	1127869	1128847	1131416	1247	1132643	1133015	1133134	1133189	1	260	1136723	8	732
1	5	2	50	10	1	1	0	424	424	111	1137455	1138550	1141108	1420	1142535	1142959	1143070	1143108	1	240	1146602	5	440
1	5	2	51	11	1	2	0	407	407	121	1147042	1148054	1151615	1247	1152735	1153142	1153263	1153295	3	0	1156802	9	853
1	5	2	52	12	1	2	0	668	668	96	1157655	1158246	1159775	1420	1161002	1161670	1161766	1161802	3	0	1165068	6	534
1	5	2	53	13	1	1	0	486	486	121	1165602	1166422	1167535	1107	1168655	1169141	1169262	1169295	1	220	1172722	6	547
1	5	2	54	14	1	2	0	425	425	127	1173269	1174357	1175894	1107	1178348	1178773	1178900	1178935	3	0	1182321	7	627
1	5	2	55	15	1	2	0	691	691	81	1182948	1183678	1185788	1046	1187121	1187812	1187893	1187935	3	0	1191081	7	627
1	5	2	56	16	1	1	0	352	352	88	1191708	1192725	1196294	1046	1197308	1197660	1197748	1197788	1	200	1201388	7	639
1	5	2	57	17	1	2	0	701	701	89	1202027	1203102	1204147	1340	1205975	1206676	1206765	1206801	3	0	1209947	10	960
1	5	2	58	18	1	1	0	396	396	104	1210907	1211508	1214561	1340	1215881	1216277	1216381	1216427	1	180	1219961	9	826
1	5	2	59	19	1	1	0	384	384	135	1220787	1222333	1225467	1185	1226693	1227077	1227212	1227254	1	160	1230773	5	427
1	5	2	60	20	1	2	0	823	823	80	1231200	1232067	1233627	1185	1234853	1235676	1235756	1235800	3	0	1239000	7	561
1	5	2	61	21	1	2	0	371	371	88	1239561	1240476	1244547	1727	1245960	1246331	1246419	1246453	3	0	1250053	9	841
1	5	2	62	22	1	1	0	338	338	111	1250894	1251692	1253213	1727	1254946	1255284	1255395	1255427	1	140	1259013	10	947
1	5	2	63	23	1	1	0	332	332	152	1259960	1261011	1264119	1598	1265760	1266092	1266244	1266293	2	120	1268920	5	413
1	5	2	64	24	1	2	0	486	486	119	1269333	1270460	1273600	1598	1275333	1275819	1275938	1275986	3	0	1279426	10	920
1	5	2	65	25	1	2	0	387	387	106	1280346	1281427	1282479	1490	1285439	1285826	1285932	1285973	3	0	1289506	8	760
1	5	2	66	26	1	1	0	391	391	103	1290266	1290932	1291973	1490	1293492	1293883	1293986	1294039	1	195	1297572	6	547
1	5	2	67	27	1	1	0	430	430	105	1298119	1298907	1300945	1446	1302372	1302802	1302907	1302945	1	175	1306452	9	840
1	5	2	68	28	1	2	0	383	383	103	1307292	1307938	1311559	1446	1313492	1313875	1313978	1314025	3	0	1317572	9	826
1	5	2	69	29	1	1	0	361	361	336	1318398	1318987	1321038	1592	1322665	1323026	1323362	1323398	2	155	1325825	10	946
1	5	2	70	30	1	2	0	466	466	150	1326771	1328810	1332865	1592	1334705	1335171	1335321	1335358	3	0	1338785	9	840
1	5	2	71	31	1	2	0	526	526	96	1339625	1340241	1344397	2542	1345932	1346458	1346554	1346585	3	0	1349998	7	640
1	5	2	72	32	1	1	0	336	336	144	1350638	1351786	1352864	2542	1355425	1355761	1355905	1355944	1	230	1359504	6	520
1	5	2	73	33	1	2	0	332	332	145	1360024	1361009	1364091	2170	1365917	1366249	1366394	1366437	3	0	1369997	6	533
1	5	2	74	34	1	1	0	294	294	160	1370530	1371241	1374784	2170	1376931	1377225	1377385	1377424	1	210	1381011	7	639
1	5	2	75	35	1	2	0	510	510	121	1381650	1382042	1385610	1293	1388051	1388561	1388682	1388717	3	0	1392144	7	613
1	5	2	76	36	1	1	0	412	412	103	1392757	1393306	1397450	1293	1398757	1399169	1399272	1399304	1	190	1402837	8	746
1	5	2	77	37	1	1	0	674	674	129	1403583	1404161	1405703	1895	1407637	1408311	1408440	1408490	1	170	1411729	8	721
1	5	2	78	38	1	1	0	311	311	104	1412450	1412815	1416410	2479	1418850	1419161	1419265	1419303	1	150	1422930	6	533
1	5	2	79	39	1	2	0	432	432	127	1423463	1424328	1425903	1895	1427529	1427961	1428088	1428130	3	0	1431609	8	734
1	5	2	80	40	1	2	0	627	627	105	1432343	1440815	1441916	2479	1443756	1444383	1444488	1444529	3	0	1447836	7	0
1	5	3	81	1	2	1	2199	0	2199	153	33896	58822	60309	2199	62523	62508	62661	62816	2	150	65656	9	773
1	5	3	82	2	2	1	1771	0	1771	111	66429	68142	71202	1771	72989	72973	73084	73122	1	225	77015	7	613
1	5	3	83	3	2	2	955	0	955	127	77628	79308	81922	955	82882	82877	83004	83042	3	0	86788	6	534
1	5	3	84	4	2	2	1209	0	1209	119	87322	87782	89868	1209	91095	91077	91196	91229	3	0	95055	8	733
1	5	3	85	5	2	2	1072	0	1072	96	95788	96212	99348	1072	100430	100420	100516	100548	3	0	104442	9	826
1	5	3	86	6	2	2	1203	0	1203	185	105268	105956	107001	1203	108228	108204	108389	108428	3	0	112188	9	827
1	5	3	87	7	2	1	997	0	997	103	113015	113221	115855	997	116868	116852	116955	117001	1	205	120868	7	600
1	5	3	88	8	2	1	339	0	339	192	121468	122868	125961	339	126309	126300	126492	126535	2	185	129428	6	520
1	5	3	89	9	2	1	1067	0	1067	129	129948	132596	136160	1067	137241	137227	137356	137401	1	260	141254	6	520
1	5	3	90	10	2	2	1395	0	1395	183	141774	143147	146761	1395	148174	148156	148339	148374	3	0	152160	6	521
1	5	3	91	11	2	1	1186	0	1186	153	152681	153468	157561	1186	158760	158747	158900	158934	1	240	162760	5	427
1	5	3	92	12	2	2	1224	0	1224	215	163187	163699	166347	1224	167587	167571	167786	167827	3	0	171627	8	734
1	5	3	93	13	2	2	1347	0	1347	167	172361	172515	176120	1347	177480	177467	177634	177680	3	0	181520	5	427
1	5	3	94	14	2	2	1630	0	1630	192	181947	182419	186013	1630	187654	187643	187835	187867	3	0	191614	7	626
1	5	3	95	15	2	1	1067	0	1067	152	192240	192915	195999	1067	197079	197066	197218	197267	1	220	201107	6	506
1	5	3	96	16	2	1	1912	0	1912	136	201613	202833	205386	1912	207306	207298	207434	207466	1	200	211293	6	534
1	5	3	97	17	2	2	1878	0	1878	119	211827	213289	215372	1878	217266	217250	217369	217400	3	0	221280	8	733
1	5	3	98	18	2	1	1404	0	1404	129	222013	222362	224973	1404	226399	226377	226506	226546	1	180	230359	10	933
1	5	3	99	19	2	1	1501	0	1501	135	231292	232170	233733	1501	235252	235234	235369	235412	1	160	239239	9	813
1	5	3	100	20	2	2	1611	0	1611	128	240052	243426	245559	1611	247186	247170	247298	247332	3	0	251159	5	426
1	5	3	101	21	2	1	1490	0	1490	136	251585	253065	256159	1490	257665	257649	257785	257826	1	140	261652	5	425
1	5	3	102	22	2	2	2036	0	2036	241	262077	264000	268092	2036	270145	270128	270369	270399	3	0	274091	8	747
1	5	3	103	23	2	2	2830	0	2830	104	274838	276442	279011	2830	281852	281841	281945	281985	3	0	285838	6	507
1	5	3	104	24	2	1	2403	0	2403	112	286345	287017	288078	2403	290492	290481	290593	290638	1	120	294492	9	839
1	5	3	105	25	2	2	2069	0	2069	152	295331	297353	298371	2069	300452	300440	300592	300638	3	0	304491	9	827
1	5	3	106	26	2	2	3276	0	3276	121	305318	305936	307051	3276	310344	310327	310448	310478	3	0	314384	6	521
1	5	3	107	27	2	1	2607	0	2607	145	314905	315535	317144	2607	319757	319751	319896	319931	2	100	322851	9	813
1	5	3	108	28	2	1	2073	0	2073	168	323664	325649	327743	2073	329824	329816	329984	330024	1	175	333864	9	813
1	5	3	109	29	2	1	1843	0	1843	112	334677	335984	340077	1843	341930	341920	342032	342064	1	155	345984	7	627
1	5	3	110	30	2	1	3520	0	3520	88	346611	347112	348144	3520	351677	351664	351752	351797	1	135	355583	6	520
1	5	3	111	31	2	2	1403	0	1403	176	356103	356702	358237	1403	359650	359640	359816	359850	3	0	363530	7	613
1	5	3	112	32	2	2	1648	0	1648	152	364143	365592	369743	1648	371397	371391	371543	371583	3	0	375369	8	720
1	5	3	113	33	2	2	2527	0	2527	186	376089	376935	380063	2527	382596	382590	382776	382810	3	0	386463	6	533
1	5	3	114	34	2	1	2490	0	2490	152	386996	387638	388716	2490	391223	391206	391358	391396	2	115	394342	7	614
1	5	3	115	35	2	1	1962	0	1962	136	394956	395815	397396	1962	399369	399358	399494	399542	1	190	403436	7	599
1	5	3	116	36	2	2	1435	0	1435	191	404035	404951	408516	1435	409969	409951	410142	410182	3	0	414049	7	600
1	5	3	117	37	2	1	1961	0	1961	128	414649	415135	419222	1961	421196	421183	421311	421356	1	170	425236	6	519
1	5	3	118	38	2	1	1203	0	1203	113	425755	426183	427795	1203	429022	428998	429111	429156	1	150	432982	5	427
1	5	3	119	39	2	2	1691	0	1691	175	433409	434607	436155	1691	437862	437846	438021	438062	3	0	441862	8	719
1	5	3	120	40	2	2	2162	0	2162	169	442581	442982	446555	2162	448728	448717	448886	448914	3	0	452768	10	0
1	5	4	121	1	1	1	0	378	378	129	555459	556587	557726	2199	559952	560330	560459	560539	1	150	564046	5	427
1	5	4	122	2	1	1	0	376	376	129	564473	565020	566086	1771	567819	568195	568324	568366	1	130	571872	8	760
1	5	4	123	3	1	2	0	388	388	97	572632	573507	575566	2199	576486	576874	576971	577019	3	0	580566	7	639
1	5	4	124	4	1	2	0	396	396	154	581205	581930	583512	1771	584726	585122	585276	585312	3	0	588819	6	533
1	5	4	125	5	1	1	0	357	357	96	589352	589947	593512	997	594526	594883	594979	595019	1	110	598618	9	827
1	5	4	126	6	1	2	0	332	332	114	599445	600387	602992	997	604125	604457	604571	604605	3	0	608192	9	840
1	5	4	127	7	1	2	0	318	318	119	609032	609714	611258	339	612485	612803	612922	612952	3	0	616551	7	641
1	5	4	128	8	1	1	0	638	638	103	617192	618147	620738	339	621044	621682	621785	621818	2	90	624204	5	427
1	5	4	129	9	1	2	0	368	368	119	624631	627577	630645	1067	632058	632426	632545	632591	3	0	636138	9	840
1	5	4	130	10	1	2	0	477	477	89	636978	638169	641751	1186	642964	643441	643530	643564	3	0	647044	7	640
1	5	4	131	11	1	1	0	349	349	105	647684	648313	650431	1067	651444	651793	651898	651938	1	165	655524	6	520
1	5	4	132	12	1	1	0	298	298	113	656044	657145	660724	1186	661951	662249	662362	662404	1	145	666017	10	934
1	5	4	133	13	1	2	0	502	502	112	666951	668185	669790	1067	671123	671625	671737	671777	3	0	675203	8	734
1	5	4	134	14	1	1	0	398	398	143	675937	676417	678977	1067	680003	680401	680544	680590	2	125	683163	6	534
1	5	4	135	15	1	1	0	347	347	103	683697	684385	686416	1912	688350	688697	688800	688843	1	200	692444	7	626
1	5	4	136	16	1	2	0	396	396	104	693070	697017	700096	1912	701709	702105	702209	702243	3	0	705803	6	533
1	5	4	137	17	1	1	0	339	339	95	706336	707032	708043	1404	709470	709809	709904	709936	1	180	713549	5	441
1	5	4	138	18	1	2	0	344	344	385	713990	714737	717336	1404	719176	719520	719905	719936	3	0	723243	8	719
1	5	4	139	19	1	2	0	342	342	127	723962	725265	728856	1501	730483	730825	730952	730990	3	0	734455	8	734
1	5	4	140	20	1	1	0	313	313	126	735189	735408	739562	1501	741096	741409	741535	741576	1	160	745175	6	534
1	5	4	141	21	1	2	0	371	371	119	745709	746927	750976	1490	753029	753400	753519	753549	3	0	757095	6	547
1	5	4	142	22	1	2	0	509	509	129	757642	758072	759135	2403	762002	762511	762640	762682	3	0	766095	7	627
1	5	4	143	23	1	1	0	368	368	87	766722	767294	770882	1490	772415	772783	772870	772909	1	140	776375	8	734
1	5	4	144	24	1	1	0	293	293	145	777109	777414	780468	2403	782921	783214	783359	783402	2	120	786055	6	560
1	5	4	145	25	1	1	0	363	363	119	786615	787222	788215	2607	790868	791231	791350	791402	1	195	794935	9	852
1	5	4	146	26	1	2	0	399	399	160	795787	798767	807908	2607	809934	810333	810493	810535	3	0	814028	9	826
1	5	4	147	27	1	1	0	338	338	138	814854	815263	819441	2073	821467	821805	821943	821988	1	175	825547	8	734
1	5	4	148	28	1	2	0	597	597	97	826281	827245	828814	2073	832080	832677	832774	832814	3	0	836160	5	414
1	5	4	149	29	1	2	0	567	567	129	836574	837046	841160	1843	842574	843141	843270	843307	3	0	846654	7	639
1	5	4	150	30	1	1	0	317	317	112	847293	847662	849720	1843	851560	851877	851989	852027	1	155	855626	7	641
1	5	4	151	31	1	1	0	364	364	120	856267	857110	859200	3520	862786	863150	863270	863320	1	135	866867	8	719
1	5	4	152	32	1	2	0	542	542	128	867586	868894	871453	3520	873079	873621	873749	873786	3	0	877039	9	854
1	5	4	153	33	1	1	0	317	317	168	877893	878877	881959	2490	884400	884717	884885	884933	2	115	887573	9	827
1	5	4	154	34	1	1	0	424	424	97	888400	891149	892160	1962	894092	894516	894613	894653	1	190	898172	6	533
1	5	4	155	35	1	2	0	430	430	128	898705	899613	903172	2490	905719	906149	906277	906306	3	0	909799	9	840
1	5	4	156	36	1	2	0	374	374	127	910639	911493	914092	1962	915519	915893	916020	916052	3	0	919585	6	533
1	5	4	157	37	1	2	0	509	509	144	920118	921203	922745	1961	924479	924988	925132	925172	3	0	928572	6	520
1	5	4	158	38	1	2	0	522	522	137	929092	929861	930918	1203	933065	933587	933724	933758	3	0	937025	9	853
1	5	4	159	39	1	1	0	315	315	144	937878	938660	941732	1961	943665	943980	944124	944159	1	170	947732	5	439
1	5	4	160	40	1	1	0	483	483	103	948171	948676	950185	1203	951425	951908	952011	952051	1	150	955478	7	0
1	5	5	161	1	2	1	1842	0	1842	161	994731	995810	997224	1842	999077	999066	999227	999277	2	130	1002210	7	627
1	5	5	162	2	2	1	765	0	765	200	1002837	1003434	1005997	765	1006770	1006762	1006962	1006997	1	205	1010784	10	919
1	5	5	163	3	2	2	1112	0	1112	168	1011703	1012338	1014451	1112	1015570	1015563	1015731	1015770	3	0	1019437	7	640
1	5	5	164	4	2	2	1268	0	1268	160	1020077	1020753	1022303	1268	1023583	1023571	1023731	1023770	3	0	1027609	8	734
1	5	5	165	5	2	2	1400	0	1400	223	1028343	1028819	1031890	1400	1033303	1033290	1033513	1033556	3	0	1037303	7	627
1	5	5	166	6	2	2	1695	0	1695	216	1037930	1039249	1042810	1695	1044516	1044505	1044721	1044756	3	0	1048516	5	427
1	5	5	167	7	2	1	2116	0	2116	152	1048943	1049633	1052702	2116	1054823	1054818	1054970	1055009	1	185	1058823	8	719
1	5	5	168	8	2	1	2406	0	2406	152	1059542	1060249	1062796	2406	1065209	1065202	1065354	1065396	1	165	1069222	10	920
1	5	5	169	9	2	1	1726	0	1726	127	1070142	1071033	1074636	1726	1076368	1076362	1076489	1076529	1	145	1080342	8	734
1	5	5	170	10	2	2	1527	0	1527	449	1081076	1081529	1085649	1527	1087182	1087176	1087625	1087662	3	0	1091156	6	519
1	5	5	171	11	2	1	1138	0	1138	169	1091675	1092465	1094022	1138	1095168	1095160	1095329	1095368	2	125	1098302	9	826
1	5	5	172	12	2	2	1701	0	1701	176	1099128	1099792	1103395	1701	1105102	1105096	1105272	1105302	3	0	1109115	7	613
1	5	5	173	13	2	2	1972	0	1972	176	1109728	1110455	1112581	1972	1114568	1114553	1114729	1114768	3	0	1118595	6	520
1	5	5	174	14	2	2	1663	0	1663	216	1119115	1119648	1121248	1663	1122928	1122911	1123127	1123168	3	0	1126954	6	521
1	5	5	175	15	2	1	1001	0	1001	174	1127475	1128335	1129408	1001	1130421	1130409	1130583	1130621	1	200	1134301	8	734
1	5	5	176	16	2	1	1808	0	1808	168	1135035	1135639	1139207	1808	1141021	1141015	1141183	1141221	1	180	1144914	8	720
1	5	5	177	17	2	2	1686	0	1686	207	1145634	1146071	1149194	1686	1150887	1150880	1151087	1151127	3	0	1154794	8	720
1	5	5	178	18	2	1	1242	0	1242	200	1155514	1156024	1157061	1242	1158314	1158303	1158503	1158554	2	160	1161420	5	427
1	5	5	179	19	2	1	2265	0	2265	96	1161847	1162967	1167047	2265	1169327	1169312	1169408	1169447	1	235	1173367	7	626
1	5	5	180	20	2	2	1868	0	1868	176	1173993	1175400	1178474	1868	1180354	1180342	1180518	1180553	3	0	1184380	7	627
1	5	5	181	21	2	1	2402	0	2402	87	1185007	1185910	1190006	2402	1192420	1192408	1192495	1192540	1	215	1196407	10	946
1	5	5	182	22	2	2	1731	0	1731	192	1197353	1197863	1199900	1731	1201647	1201631	1201823	1201860	3	0	1205593	8	720
1	5	5	183	23	2	2	1600	0	1600	145	1206313	1206807	1207846	1600	1209459	1209446	1209591	1209619	3	0	1213447	6	533
1	5	5	184	24	2	1	1492	0	1492	142	1213980	1214541	1216619	1492	1218126	1218111	1218253	1218286	1	195	1222126	9	826
1	5	5	185	25	2	2	1775	0	1775	198	1222952	1223782	1224872	1775	1226660	1226647	1226845	1226886	3	0	1230700	10	919
1	5	5	186	26	2	2	2403	0	2403	136	1231619	1232367	1234979	2403	1237392	1237382	1237518	1237552	3	0	1241392	10	947
1	5	5	187	27	2	1	1592	0	1592	152	1242339	1242518	1244566	1592	1246165	1246158	1246310	1246352	1	175	1250165	9	828
1	5	5	188	28	2	1	1000	0	1000	129	1250993	1258446	1261085	1000	1262099	1262085	1262214	1262245	1	155	1266085	6	520
1	5	5	189	29	2	1	1994	0	1994	161	1266605	1268182	1271298	1994	1273298	1273292	1273453	1273485	2	135	1276378	8	734
1	5	5	190	30	2	1	1006	0	1006	159	1277112	1278165	1279751	1006	1280765	1280757	1280916	1280952	1	210	1284751	10	934
1	5	5	191	31	2	2	1378	0	1378	136	1285685	1286596	1289138	1378	1290525	1290516	1290652	1290698	3	0	1294525	10	946
1	5	5	192	32	2	2	1809	0	1809	168	1295471	1296093	1297204	1809	1299031	1299013	1299181	1299218	3	0	1302911	9	813
1	5	5	193	33	2	2	1891	0	1891	185	1303724	1310941	1312497	1891	1314404	1314388	1314573	1314604	3	0	1318404	8	733
1	5	5	194	34	2	1	933	0	933	160	1319137	1319876	1323511	933	1324457	1324444	1324604	1324644	1	190	1328510	5	414
1	5	5	195	35	2	1	1079	0	1079	160	1328924	1329941	1332484	1079	1333577	1333563	1333723	1333764	1	170	1337590	7	613
1	5	5	196	36	2	2	2715	0	2715	143	1338203	1339324	1340337	2715	1343057	1343052	1343195	1343230	3	0	1347057	9	840
1	5	5	197	37	2	1	995	0	995	143	1347897	1348324	1349937	995	1350937	1350932	1351075	1351110	1	150	1354923	9	827
1	5	5	198	38	2	1	714	0	714	129	1355750	1356964	1361057	714	1361777	1361771	1361900	1361937	1	130	1365829	9	840
1	5	5	199	39	2	2	1080	0	1080	153	1366669	1373834	1376963	1080	1378056	1378043	1378196	1378230	3	0	1382042	6	535
1	5	5	200	40	2	2	1493	0	1493	193	1382577	1383163	1387269	1493	1388776	1388762	1388955	1388990	3	0	1392656	10	0
1	5	6	201	1	1	1	0	329	329	142	1412323	1414418	1415522	1842	1417362	1417691	1417833	1417882	2	130	1420522	9	840
1	5	6	202	2	1	1	0	429	429	135	1421362	1422369	1426121	765	1426949	1427378	1427513	1427562	1	205	1431015	6	533
1	5	6	203	3	1	2	0	372	372	121	1431548	1432450	1433975	1842	1435109	1435481	1435602	1435642	3	0	1439175	6	547
1	5	6	204	4	1	2	0	415	415	137	1439722	1440809	1442335	765	1443562	1443977	1444114	1444148	3	0	1447641	10	934
1	5	6	205	5	1	1	0	387	387	376	1448575	1449330	1452948	2116	1455095	1455482	1455858	1455895	2	185	1458254	7	641
1	5	6	206	6	1	2	0	341	341	169	1458895	1461065	1465202	2116	1466627	1466968	1467137	1467174	3	0	1470681	5	440
1	5	6	207	7	1	2	0	390	390	152	1471121	1471912	1475494	2406	1477228	1477618	1477770	1477801	3	0	1481307	10	921
1	5	6	208	8	1	1	0	340	340	127	1482228	1483161	1485294	2406	1487734	1488074	1488201	1488241	1	260	1491707	6	534
1	5	6	209	9	1	2	0	366	366	159	1492241	1493257	1496294	1726	1497827	1498193	1498352	1498387	3	0	1501920	8	720
1	5	6	210	10	1	2	0	543	543	152	1502640	1503928	1506507	1138	1508241	1508784	1508936	1508974	3	0	1512320	9	827
1	5	6	211	11	1	1	0	312	312	152	1513147	1513977	1515586	1726	1517320	1517632	1517784	1517827	1	240	1521400	9	813
1	5	6	212	12	1	1	0	349	349	152	1522213	1522993	1525067	1138	1526187	1526536	1526688	1526733	1	220	1530266	8	733
1	5	6	213	13	1	2	0	417	417	136	1530999	1531864	1533947	1001	1535879	1536296	1536432	1536466	3	0	1539853	9	840
1	5	6	214	14	1	1	0	287	287	104	1540693	1541568	1544146	1001	1545160	1545447	1545551	1545586	1	200	1549240	10	933
1	5	6	215	15	1	1	0	752	752	160	1550173	1552184	1556280	1808	1558119	1558871	1559031	1559066	1	180	1562186	10	946
1	5	6	216	16	1	2	0	493	493	472	1563132	1564192	1565773	1808	1567386	1567879	1568351	1568386	3	0	1571479	8	733
1	5	6	217	17	1	1	0	316	316	168	1572212	1572870	1574932	1242	1576172	1576488	1576656	1576705	2	160	1579332	5	427
1	5	6	218	18	1	2	0	343	343	209	1579759	1580327	1582906	1242	1584639	1584982	1585191	1585225	3	0	1588705	7	640
1	5	6	219	19	1	2	0	459	459	192	1589345	1589743	1593812	2265	1595652	1596111	1596303	1596345	3	0	1599732	5	427
1	5	6	220	20	1	1	0	325	325	152	1600159	1600655	1601665	2265	1603905	1604230	1604382	1604425	1	235	1607878	8	747
1	5	6	221	21	1	2	0	332	332	191	1608625	1609966	1614118	2402	1615851	1616183	1616374	1616411	3	0	1619918	8	746
1	5	6	222	22	1	2	0	324	324	192	1620664	1621278	1625438	1492	1627065	1627389	1627581	1627611	3	0	1631145	6	533
1	5	6	223	23	1	1	0	302	302	167	1631678	1632279	1634304	2402	1636744	1637046	1637213	1637251	1	215	1640717	6	547
1	5	6	224	24	1	1	0	315	315	168	1641264	1644229	1647370	1492	1648891	1649206	1649374	1649424	1	195	1652971	9	840
1	5	6	225	25	1	1	0	389	389	169	1653811	1654557	1655624	1592	1657264	1657653	1657822	1657864	1	175	1661237	10	933
1	5	6	226	26	1	2	0	390	390	182	1662170	1662942	1665517	1592	1667264	1667654	1667836	1667877	3	0	1671344	7	626
1	5	6	227	27	1	1	0	359	359	160	1671970	1673237	1676330	1000	1677357	1677716	1677876	1677916	2	155	1680503	6	547
1	5	6	228	28	1	2	0	355	355	296	1681050	1681596	1685210	1000	1687650	1688005	1688301	1688343	3	0	1691730	6	533
1	5	6	229	29	1	2	0	485	485	161	1692263	1692797	1696437	1994	1697863	1698348	1698509	1698543	3	0	1701930	9	840
1	5	6	230	30	1	1	0	294	294	151	1702770	1703333	1705903	1994	1707943	1708237	1708388	1708423	1	230	1712036	5	427
1	5	6	231	31	1	1	0	379	379	145	1712463	1713061	1716116	1006	1717129	1717508	1717653	1717690	1	210	1721209	6	534
1	5	6	232	32	1	2	0	417	417	168	1721743	1723339	1724369	1006	1726196	1726613	1726781	1726823	3	0	1730289	6	534
1	5	6	233	33	1	1	0	344	344	152	1730823	1731755	1734875	933	1735795	1736139	1736291	1736342	1	190	1739875	10	934
1	5	6	234	34	1	1	0	314	314	152	1740809	1748035	1749555	1079	1750689	1751003	1751155	1751196	1	170	1754649	7	653
1	5	6	235	35	1	2	0	349	349	169	1755302	1755787	1756809	933	1758742	1759091	1759260	1759302	3	0	1762808	5	454
1	5	6	236	36	1	2	0	324	324	186	1763262	1764923	1766501	1079	1769262	1769586	1769772	1769808	3	0	1773341	7	627
1	5	6	237	37	1	2	0	693	693	152	1773968	1774907	1775982	995	1777102	1777795	1777947	1777982	3	0	1781195	10	933
1	5	6	238	38	1	2	0	371	371	168	1782128	1782867	1785461	714	1787008	1787379	1787547	1787581	3	0	1791101	9	800
1	5	6	239	39	1	1	0	307	307	152	1791901	1792339	1793421	995	1794448	1794755	1794907	1794941	2	150	1797608	7	639
1	5	6	240	40	1	1	0	387	387	151	1798247	1799434	1803007	714	1803728	1804115	1804266	1804301	1	225	1807808	8	0
1	5	7	241	1	2	1	1734	0	1734	168	1891339	1895153	1895179	1734	1896926	1896913	1897081	1897125	2	110	1899499	9	840
1	5	7	242	2	2	1	1298	0	1298	184	1900339	1903201	1906846	1298	1908153	1908144	1908328	1908366	1	185	1912045	10	934
1	5	7	243	3	2	2	2016	0	2016	200	1912979	1913608	1915712	2016	1917739	1917728	1917928	1917965	3	0	1921739	6	519
1	5	7	244	4	2	2	2501	0	2501	209	1922258	1923321	1926939	2501	1929458	1929440	1929649	1929685	3	0	1933365	8	720
1	5	7	245	5	2	2	2501	0	2501	208	1934085	1934583	1937138	2501	1939645	1939639	1939847	1939885	3	0	1943671	9	814
1	5	7	246	6	2	2	1197	0	1197	169	1944485	1945327	1946938	1197	1948152	1948135	1948304	1948338	3	0	1952124	6	534
1	5	7	247	7	2	1	1493	0	1493	169	1952658	1953127	1955698	1493	1957204	1957191	1957360	1957391	2	165	1960298	9	813
1	5	7	248	8	2	1	1061	0	1061	136	1961111	1961696	1963258	1061	1964325	1964319	1964455	1964497	1	240	1968365	7	613
1	5	7	249	9	2	1	689	0	689	119	1968978	1969510	1973671	689	1974377	1974360	1974479	1974511	1	220	1978351	9	826
1	5	7	250	10	2	2	1383	0	1383	176	1979177	1980014	1981111	1383	1982511	1982494	1982670	1982710	3	0	1986511	8	720
1	5	7	251	11	2	1	1628	0	1628	135	1987231	1988630	1991203	1628	1992844	1992831	1992966	1993004	1	200	1996817	7	613
1	5	7	252	12	2	2	2251	0	2251	128	1997430	1998285	2001923	2251	2004191	2004174	2004302	2004337	3	0	2008230	9	827
1	5	7	253	13	2	2	1970	0	1970	185	2009057	2009847	2011404	1970	2013390	2013374	2013559	2013590	3	0	2017416	8	721
1	5	7	254	14	2	2	1810	0	1810	186	2018137	2019391	2022523	1810	2024350	2024333	2024519	2024563	3	0	2028336	9	827
1	5	7	255	15	2	1	2136	0	2136	129	2029163	2029845	2030869	2136	2033016	2033005	2033134	2033176	1	180	2037003	9	814
1	5	7	256	16	2	1	1946	0	1946	168	2037817	2038734	2041283	1946	2043243	2043229	2043397	2043443	2	160	2046376	8	720
1	5	7	257	17	2	2	1293	0	1293	160	2047096	2047982	2052096	1293	2053402	2053389	2053549	2053589	3	0	2057389	5	426
1	5	7	258	18	2	1	878	0	878	135	2057815	2059022	2062096	878	2062989	2062974	2063109	2063149	1	235	2066989	7	627
1	5	7	259	19	2	1	718	0	718	128	2067616	2068132	2072295	718	2073029	2073013	2073141	2073175	1	215	2077081	6	520
1	5	7	260	20	2	2	1558	0	1558	217	2077601	2079204	2082295	1558	2083868	2083853	2084070	2084109	3	0	2087895	7	627
1	5	7	261	21	2	1	1448	0	1448	159	2088522	2088757	2090349	1448	2091802	2091797	2091956	2092002	1	195	2095855	8	721
1	5	7	262	22	2	2	1485	0	1485	200	2096576	2097245	2100855	1485	2102348	2102340	2102540	2102575	3	0	2106362	8	719
1	5	7	263	23	2	2	2021	0	2021	185	2107081	2107756	2108815	2021	2110855	2110836	2111021	2111055	3	0	2114721	5	427
1	5	7	264	24	2	1	943	0	943	143	2115148	2115676	2118294	943	2119254	2119237	2119380	2119428	1	175	2123282	10	946
1	5	7	265	25	2	2	1427	0	1427	159	2124228	2125004	2128601	1427	2130041	2130028	2130187	2130228	3	0	2134001	9	814
1	5	7	266	26	2	2	2357	0	2357	138	2134815	2135365	2136454	2357	2138827	2138811	2138949	2138988	3	0	2142774	6	507
1	5	7	267	27	2	1	823	0	823	154	2143281	2150492	2153587	823	2154427	2154410	2154564	2154601	1	155	2158387	7	613
1	5	7	268	28	2	1	1611	0	1611	144	2159000	2159794	2161840	1611	2163467	2163451	2163595	2163627	2	135	2166534	6	533
1	5	7	269	29	2	1	1197	0	1197	145	2167067	2168148	2170734	1197	2171947	2171931	2172076	2172107	1	210	2175920	7	614
1	5	7	270	30	2	1	824	0	824	153	2176534	2179526	2188666	824	2189506	2189490	2189643	2189680	1	190	2193560	7	640
1	5	7	271	31	2	2	2038	0	2038	184	2194200	2195370	2196933	2038	2198987	2198971	2199155	2199200	3	0	2202947	9	826
1	5	7	272	32	2	2	1405	0	1405	145	2203773	2204891	2206933	1405	2208346	2208338	2208483	2208520	3	0	2212346	9	814
1	5	7	273	33	2	2	2016	0	2016	129	2213160	2213570	2217746	2016	2219785	2219762	2219891	2219919	3	0	2223745	7	641
1	5	7	274	34	2	1	2375	0	2375	70	2224386	2225362	2228452	2375	2230839	2230827	2230897	2230932	1	170	2234879	9	826
1	5	7	275	35	2	1	2405	0	2405	136	2235705	2236210	2238252	2405	2240665	2240657	2240793	2240826	1	150	2244679	8	720
1	5	7	276	36	2	2	2105	0	2105	176	2245399	2245593	2247625	2105	2249745	2249730	2249906	2249946	3	0	2253758	6	507
1	5	7	277	37	2	1	841	0	841	127	2254265	2254881	2258545	841	2259399	2259386	2259513	2259545	1	130	2263439	9	812
1	5	7	278	38	2	1	2334	0	2334	96	2264251	2264818	2265892	2334	2268239	2268226	2268322	2268359	1	110	2272211	8	721
1	5	7	279	39	2	2	2016	0	2016	184	2272932	2274008	2275065	2016	2277091	2277081	2277265	2277305	3	0	2281078	7	626
1	5	7	280	40	2	2	957	0	957	169	2281704	2289601	2293731	957	2294704	2294688	2294857	2294891	3	0	2298718	7	0
1	5	8	281	1	1	1	0	396	396	106	2315224	2316809	2317917	1734	2319651	2320047	2320153	2320184	1	205	2323717	8	747
1	5	8	282	2	1	1	0	330	330	394	2324464	2325136	2327198	1298	2328517	2328847	2329241	2329277	2	185	2331677	10	934
1	5	8	283	3	1	2	0	507	507	152	2332611	2333544	2334637	1734	2336677	2337184	2337336	2337370	3	0	2340757	7	640
1	5	8	284	4	1	2	0	347	347	159	2341397	2342624	2345250	1298	2347797	2348144	2348303	2348343	3	0	2351864	6	546
1	5	8	285	5	1	1	0	310	310	175	2352410	2352864	2355956	1493	2357490	2357800	2357975	2358023	1	260	2361570	7	613
1	5	8	286	6	1	2	0	547	547	176	2362183	2362968	2364010	1493	2366556	2367103	2367279	2367317	3	0	2370650	8	733
1	5	8	287	7	1	2	0	531	531	144	2371383	2372703	2374209	1061	2375436	2375967	2376111	2376143	3	0	2379410	7	639
1	5	8	288	8	1	1	0	341	341	143	2380049	2380551	2381556	1061	2382570	2382911	2383054	2383103	1	240	2386636	8	760
1	5	8	289	9	1	2	0	319	319	161	2387396	2387815	2390436	689	2391863	2392182	2392343	2392382	3	0	2395943	6	519
1	5	8	290	10	1	2	0	322	322	177	2396462	2396950	2399516	1628	2401755	2402077	2402254	2402289	3	0	2405823	9	839
1	5	8	291	11	1	1	0	374	374	127	2406662	2409095	2413168	689	2413889	2414263	2414390	2414436	1	220	2417969	8	733
1	5	8	292	12	1	1	0	359	359	138	2418702	2419414	2421435	1628	2423062	2423421	2423559	2423595	1	200	2427142	6	533
1	5	8	293	13	1	2	0	472	472	152	2427675	2429478	2431529	2136	2433461	2433933	2434085	2434115	3	0	2437555	7	627
1	5	8	294	14	1	1	0	373	373	152	2438182	2438726	2442341	2136	2444489	2444862	2445014	2445048	1	180	2448581	6	520
1	5	8	295	15	1	1	0	428	428	136	2449101	2449909	2453968	1946	2455914	2456342	2456478	2456515	1	160	2459888	6	533
1	5	8	296	16	1	2	0	589	589	97	2460421	2461094	2462141	1946	2463968	2464557	2464654	2464688	3	0	2467941	6	533
1	5	8	297	17	1	1	0	447	447	95	2468474	2468846	2470394	878	2471327	2471774	2471869	2471901	1	140	2475394	9	840
1	5	8	298	18	1	2	0	457	457	95	2476234	2476773	2479368	878	2480701	2481158	2481253	2481287	3	0	2484767	6	547
1	5	8	299	19	1	2	0	423	423	129	2485314	2487829	2491408	718	2492941	2493364	2493493	2493528	3	0	2497021	5	413
1	5	8	300	20	1	1	0	366	366	112	2497434	2497756	2500887	718	2501607	2501973	2502085	2502127	1	120	2505687	6	533
1	5	8	301	21	1	2	0	555	555	112	2506220	2506533	2508140	1448	2509673	2510228	2510340	2510380	3	0	2513647	8	733
1	5	8	302	22	1	2	0	360	360	120	2514380	2515437	2519046	943	2521100	2521460	2521580	2521620	3	0	2525166	9	827
1	5	8	303	23	1	1	0	369	369	103	2525993	2526915	2530060	1448	2531499	2531868	2531971	2532020	2	100	2534660	8	733
1	5	8	304	24	1	1	0	494	494	95	2535393	2539707	2541273	943	2542206	2542700	2542795	2542833	1	175	2546286	10	933
1	5	8	305	25	1	1	0	368	368	72	2547219	2547844	2551486	823	2552299	2552667	2552739	2552780	1	155	2556379	8	734
1	5	8	306	26	1	2	0	444	444	128	2557113	2558339	2561486	823	2562912	2563356	2563484	2563526	3	0	2566979	9	853
1	5	8	307	27	1	1	0	335	335	88	2567832	2568331	2570872	1611	2572499	2572834	2572922	2572965	1	135	2576578	6	535
1	5	8	308	28	1	2	0	430	430	103	2577113	2578618	2580659	1611	2583005	2583435	2583538	2583578	3	0	2587085	6	533
1	5	8	309	29	1	2	0	472	472	112	2587618	2587978	2589552	1197	2591578	2592050	2592162	2592205	3	0	2595632	10	960
1	5	8	310	30	1	1	0	331	331	105	2596592	2596970	2599525	1197	2600751	2601082	2601187	2601218	1	115	2604831	8	734
1	5	8	311	31	1	1	0				2605565	2606171	2610232	824	2611058	999999999	0	0	0	0	2622378	9	826
1	5	8	312	32	1	2	0	388	388	137	2623204	2624482	2628084	824	2629525	2629913	2630050	2630084	3	0	2633605	8	720
1	5	8	313	33	1	1	0	379	379	111	2634325	2635226	2638297	2375	2640631	2641010	2641121	2641164	2	95	2643804	9	827
1	5	8	314	34	1	1	0	342	342	120	2644631	2646898	2651044	2405	2653484	2653826	2653946	2653977	1	170	2657577	9	827
1	5	8	315	35	1	2	0	518	518	112	2658404	2659034	2660124	2375	2662163	2662681	2662793	2662830	3	0	2666231	8	733
1	5	8	316	36	1	2	0	459	459	94	2666964	2667752	2671844	2405	2673991	2674450	2674544	2674577	3	0	2678071	7	639
1	5	8	317	37	1	2	0	463	463	114	2678710	2679105	2682657	841	2684697	2685160	2685274	2685310	3	0	2688683	5	427
1	5	8	318	38	1	2	0	505	505	102	2689110	2689760	2690817	2334	2691737	2692242	2692344	2692376	3	0	2695817	9	840
1	5	8	319	39	1	1	0	409	409	96	2696657	2697528	2699590	841	2700416	2700825	2700921	2700963	1	150	2704483	10	933
1	5	8	320	40	1	1	0	320	320	127	2705416	2706377	2707963	2334	2710296	2710616	2710743	2710789	1	130	2714376	5	0
1	6	1	1	1	2	1	1976	0	1976	136	558163	560604	563003	1976	565003	564979	565115	565230	1	150	569003	7	627
1	6	1	2	2	2	2	1399	0	1399	129	569630	572616	581763	1399	583176	583162	583291	583336	3	0	587163	6	520
1	6	1	3	3	2	2	3443	0	3443	144	587683	587810	589416	3443	592883	592859	593003	593043	3	0	596843	7	627
1	6	1	4	4	2	1	2059	0	2059	126	597470	598066	601136	2059	603202	603195	603321	603362	1	130	607270	6	493
1	6	1	5	5	2	2	2384	0	2384	153	607763	608722	610322	2384	612723	612706	612859	612909	3	0	616749	9	826
1	6	1	6	6	2	1	6293	0	6293	127	617575	619490	621029	6293	627335	627322	627449	627495	2	110	630415	6	521
1	6	1	7	7	2	1	2758	0	2758	127	630936	641235	642748	2758	645522	645506	645633	645682	1	185	649575	6	534
1	6	1	8	8	2	2	1252	0	1252	136	650109	651169	653269	1252	654535	654521	654657	654708	3	0	658575	7	600
1	6	1	9	9	2	1	5050	0	5050	120	659175	662167	670815	5050	675881	675865	675985	676041	1	165	679881	8	721
1	6	1	10	10	2	1	1555	0	1555	129	680602	681194	685294	1555	686868	686849	686978	687028	1	145	690801	9	813
1	6	1	11	11	2	2	4427	0	4427	127	691614	692521	696614	4427	701054	701041	701168	701214	3	0	705081	9	813
1	6	1	12	12	2	2	2217	0	2217	129	705894	706793	708854	2217	711081	711071	711200	711240	3	0	715068	8	733
1	6	1	13	13	2	1	4433	0	4433	119	715801	716185	720280	4433	724734	724713	724832	724880	1	125	728734	5	426
1	6	1	14	14	2	2	6515	0	6515	126	729160	729929	732014	6515	738547	738529	738655	738707	3	0	742493	7	641
1	6	1	15	15	2	1	1677	0	1677	127	743134	743601	746707	1677	748400	748384	748511	748573	2	105	751493	8	720
1	6	1	16	16	2	2	3126	0	3126	151	752213	752879	753946	3126	757080	757072	757223	757267	3	0	761080	9	813
1	6	1	17	17	2	2	2287	0	2287	137	761893	764879	774039	2287	776346	776326	776463	776520	3	0	780346	9	840
1	6	1	18	18	2	1	4853	0	4853	129	781186	789999	791586	4853	796452	796439	796568	796612	1	180	800439	9	840
1	6	1	19	19	2	2	2057	0	2057	134	801279	801687	803719	2057	805785	805776	805910	805959	3	0	809733	8	719
1	6	1	20	20	2	1	5639	0	5639	129	810452	810926	813519	5639	819172	819158	819287	819346	1	160	823186	9	840
1	6	1	21	21	2	2	2264	0	2264	129	824026	825135	826158	2264	828439	828422	828551	828599	3	0	832372	7	614
1	6	1	22	22	2	2	5073	0	5073	129	832986	833365	836972	5073	842065	842045	842174	842225	3	0	846052	6	519
1	6	1	23	23	2	1	4900	0	4900	127	846571	846927	848491	4900	853411	853391	853518	853571	1	140	857478	8	707
1	6	1	24	24	2	1	1955	0	1955	127	858185	858461	861051	1955	863011	863006	863133	863171	2	120	866145	6	519
1	6	1	25	25	2	1	6268	0	6268	120	866664	867198	871345	6268	877624	877613	877733	877784	1	195	881638	8	733
1	6	1	26	26	2	2	5542	0	5542	135	882371	882670	885224	5542	890771	890766	890901	890945	3	0	894797	9	827
1	6	1	27	27	2	2	4279	0	4279	145	895624	896213	899797	4279	904091	904076	904221	904250	3	0	908064	9	813
1	6	1	28	28	2	1	3590	0	3590	119	908877	909260	912863	3590	916464	916453	916572	916611	1	175	920503	7	627
1	6	1	29	29	2	1	6524	0	6524	129	921130	921949	923064	6524	929597	929588	929717	929757	1	155	933571	7	599
1	6	1	30	30	2	1	1911	0	1911	121	934170	934756	938357	1911	940277	940268	940389	940437	1	135	944277	6	506
1	6	1	31	31	2	2	1849	0	1849	111	944783	945619	948756	1849	950623	950605	950716	950756	3	0	954676	8	721
1	6	1	32	32	2	2	4372	0	4372	129	955397	955987	959583	4372	963970	963955	964084	964116	3	0	967943	9	813
1	6	1	33	33	2	1	5173	0	5173	119	968756	969108	970183	5173	975369	975356	975475	975516	2	115	978436	6	533
1	6	1	34	34	2	2	2232	0	2232	144	978969	979844	983956	2232	986209	986188	986332	986369	3	0	990183	5	399
1	6	1	35	35	2	1	5077	0	5077	129	990582	991307	994462	5077	999556	999539	999668	999702	1	190	1003529	7	626
1	6	1	36	36	2	2	5263	0	5263	129	1004155	1004891	1006995	5263	1012276	1012258	1012387	1012422	3	0	1016288	7	627
1	6	1	37	37	2	2	5572	0	5572	134	1016915	1017243	1018328	5572	1023915	1023900	1024034	1024075	3	0	1027915	8	720
1	6	1	38	38	2	1	4595	0	4595	118	1028635	1028962	1032608	4595	1037222	1037203	1037321	1037355	1	170	1041261	8	747
1	6	1	39	39	2	1	2992	0	2992	126	1042008	1042738	1045355	2992	1048355	1048347	1048473	1048515	1	150	1052288	9	840
1	6	1	40	40	2	2	2814	0	2814	145	1053128	1053394	1054435	2814	1057261	1057249	1057394	1057435	3	0	1061275	6	0
1	6	2	41	1	1	1	0	490	490	112	1367976	1371149	1372069	1976	1374002	1374492	1374604	1374682	1	150	1378082	6	533
1	6	2	42	2	1	2	0	411	411	150	1378615	1379676	1383295	1976	1384722	1385133	1385283	1385321	3	0	1388788	10	947
1	6	2	43	3	1	2	0	410	410	152	1389735	1390020	1394095	2059	1397562	1397972	1398124	1398161	3	0	1401642	7	639
1	6	2	44	4	1	1	0	465	465	129	1402281	1402796	1404402	2059	1406442	1406907	1407036	1407081	1	130	1410522	6	533
1	6	2	45	5	1	1	0	338	338	144	1411055	1411755	1413281	6293	1419601	1419939	1420083	1420121	2	110	1422747	8	747
1	6	2	46	6	1	1	0	485	485	145	1423494	1424331	1425414	2758	1428174	1428659	1428804	1428841	1	185	1432228	8	759
1	6	2	47	7	1	2	0	401	401	153	1432987	1435967	1443574	6293	1445921	1446322	1446475	1446507	3	0	1449987	9	854
1	6	2	48	8	1	2	0	466	466	143	1450841	1451162	1453267	2758	1454481	1454947	1455090	1455134	3	0	1458561	8	733
1	6	2	49	9	1	1	0	339	339	136	1459294	1462281	1471427	5050	1476520	1476859	1476995	1477040	1	165	1480587	5	426
1	6	2	50	10	1	1	0	446	446	134	1481013	1481394	1483960	1555	1485493	1485939	1486073	1486120	1	145	1489573	8	720
1	6	2	51	11	1	2	0	470	470	199	1490293	1490963	1493546	5050	1497933	1498403	1498602	1498640	3	0	1501906	9	854
1	6	2	52	12	1	2	0	382	382	150	1502760	1503235	1504760	1555	1507013	1507395	1507545	1507586	3	0	1511093	6	533
1	6	2	53	13	1	1	0	304	304	145	1511626	1520826	1523440	4433	1527825	1528129	1528274	1528320	2	125	1530986	5	426
1	6	2	54	14	1	1	0	397	397	137	1531412	1532274	1534865	1677	1536492	1536889	1537026	1537066	1	200	1540559	9	853
1	6	2	55	15	1	2	0	352	352	160	1541412	1541977	1543012	4433	1549545	1549897	1550057	1550092	3	0	1553639	9	826
1	6	2	56	16	1	2	0	434	434	145	1554465	1554961	1556998	1677	1560158	1560592	1560737	1560785	3	0	1564238	7	627
1	6	2	57	17	1	2	0	589	589	136	1564865	1565529	1569638	4853	1571892	1572481	1572617	1572652	3	0	1575958	10	946
1	6	2	58	18	1	1	0	317	317	145	1576904	1578128	1580158	4853	1585051	1585368	1585513	1585545	1	180	1589025	8	733
1	6	2	59	19	1	1	0	395	395	160	1589758	1590737	1593318	5639	1598918	1599313	1599473	1599518	1	160	1602904	7	627
1	6	2	60	20	1	2	0	414	414	134	1603531	1604569	1605651	5639	1607691	1608105	1608239	1608278	3	0	1611771	9	840
1	6	2	61	21	1	2	0	461	461	160	1612611	1612944	1616571	4900	1618811	1619272	1619432	1619464	3	0	1622877	7	641
1	6	2	62	22	1	1	0	318	318	152	1623518	1624335	1627490	4900	1632370	1632688	1632840	1632877	2	140	1635544	9	826
1	6	2	63	23	1	2	0	458	458	160	1636370	1636936	1638504	1955	1643597	1644055	1644215	1644250	3	0	1647677	7	627
1	6	2	64	24	1	1	0	592	592	127	1648304	1648800	1652877	1955	1654823	1655415	1655542	1655583	1	215	1658904	5	413
1	6	2	65	25	1	2	0	472	472	160	1659317	1660622	1664196	6268	1669703	1670175	1670335	1670369	3	0	1673796	7	627
1	6	2	66	26	1	1	0	397	397	135	1674423	1675127	1677663	6268	1683890	1684287	1684422	1684463	1	195	1687970	10	933
1	6	2	67	27	1	2	0	421	421	144	1688903	1689422	1691543	3590	1695810	1696231	1696375	1696409	3	0	1699889	10	933
1	6	2	68	28	1	1	0	522	522	127	1700822	1701350	1704996	3590	1708556	1709078	1709205	1709249	1	175	1712649	6	534
1	6	2	69	29	1	2	0	733	733	160	1713183	1713694	1717849	6524	1719689	1720422	1720582	1720622	3	0	1723769	7	627
1	6	2	70	30	1	2	0	400	400	160	1724396	1727381	1734488	1911	1738862	1739262	1739422	1739462	3	0	1742835	9	840
1	6	2	71	31	1	1	0	363	363	126	1743675	1744381	1745395	6524	1751915	1752278	1752404	1752448	1	155	1755982	5	439
1	6	2	72	32	1	1	0	1293	1293	127	1756421	1756942	1758555	1911	1760488	1761781	1761908	1761942	1	135	1764568	6	534
1	6	2	73	33	1	2	0	545	545	142	1765102	1765501	1769048	5173	1771301	1771846	1771988	1772034	3	0	1775381	7	613
1	6	2	74	34	1	1	0	329	329	127	1775994	1776404	1780581	5173	1785781	1786110	1786237	1786275	2	115	1788941	10	947
1	6	2	75	35	1	1	0	393	393	143	1789888	1790516	1793634	5077	1798740	1799133	1799276	1799314	1	190	1802808	9	826
1	6	2	76	36	1	2	0	357	357	168	1803634	1804037	1806381	5077	1811887	1812244	1812412	1812447	3	0	1815967	5	427
1	6	2	77	37	1	1	0	418	418	145	1816394	1819378	1828527	4595	1833113	1833531	1833676	1833713	1	170	1837087	9	840
1	6	2	78	38	1	2	0	362	362	168	1837927	1838340	1841980	4595	1847593	1847955	1848123	1848154	3	0	1851673	9	827
1	6	2	79	39	1	1	0	474	474	160	1852500	1855482	1864633	2992	1867593	1868067	1868227	1868260	2	150	1870739	9	840
1	6	2	80	40	1	2	0	479	479	168	1871579	1872059	1875139	2992	1877980	1878459	1878627	1878659	3	0	1882072	6	0
1	6	3	81	1	2	1	4511	0	4511	143	110305	113823	115745	4511	120278	120256	120399	120571	1	150	124371	5	360
1	6	3	82	2	2	2	1708	0	1708	153	124731	125336	129411	1708	131131	131119	131272	131305	3	0	135091	8	747
1	6	3	83	3	2	1	2286	0	2286	121	135838	138822	146425	2286	148718	148711	148832	148878	1	130	152638	10	933
1	6	3	84	4	2	2	5307	0	5307	162	153571	154063	155091	5307	160411	160398	160560	160598	3	0	164371	5	400
1	6	3	85	5	2	2	2193	0	2193	121	164771	167760	175877	2193	178077	178070	178191	178237	3	0	182091	8	733
1	6	3	86	6	2	2	2684	0	2684	129	182824	183423	186490	2684	189184	189174	189303	189344	3	0	193210	7	627
1	6	3	87	7	2	1	3205	0	3205	136	193837	194480	198610	3205	201823	201815	201951	201997	2	110	204970	8	680
1	6	3	88	8	2	1	2647	0	2647	127	205650	206031	207583	2647	210236	210230	210357	210397	1	185	214210	7	613
1	6	3	89	9	2	1	5056	0	5056	119	214823	215110	216663	5056	221730	221719	221838	221876	1	165	225717	5	426
1	6	3	90	10	2	2	2202	0	2202	135	226143	226454	230116	2202	232330	232318	232453	232489	3	0	236316	8	734
1	6	3	91	11	2	1	2929	0	2929	127	237050	237343	241437	2929	244383	244366	244493	244529	1	145	248343	7	639
1	6	3	92	12	2	2	2493	0	2493	128	248982	249414	253569	2493	256076	256062	256190	256235	3	0	260089	9	827
1	6	3	93	13	2	2	3943	0	3943	137	260916	261476	264582	3943	268542	268525	268662	268702	3	0	272516	7	627
1	6	3	94	14	2	1	3788	0	3788	113	273143	276135	284769	3788	288568	288557	288670	288702	1	125	292622	6	507
1	6	3	95	15	2	1	2723	0	2723	146	293129	293565	296689	2723	299422	299412	299558	299595	2	105	302515	8	720
1	6	3	96	16	2	2	2490	0	2490	144	303235	303638	305675	2490	308182	308165	308309	308342	3	0	312195	6	520
1	6	3	97	17	2	1	2815	0	2815	129	312715	313388	315981	2815	318808	318796	318925	318968	1	180	322808	7	600
1	6	3	98	18	2	2	3138	0	3138	127	323408	323757	325355	3138	328501	328493	328620	328661	3	0	332488	9	813
1	6	3	99	19	2	2	3435	0	3435	134	333301	333741	334834	3435	338274	338269	338403	338435	3	0	342288	10	906
1	6	3	100	20	2	1	3685	0	3685	121	343194	343716	346367	3685	350061	350052	350173	350207	1	160	354114	9	814
1	6	3	101	21	2	2	4460	0	4460	136	354928	357915	365527	4460	369994	369987	370123	370154	3	0	373994	9	826
1	6	3	102	22	2	2	2559	0	2559	121	374820	377807	387460	2559	390033	390019	390140	390180	3	0	394087	9	813
1	6	3	103	23	2	1	2356	0	2356	128	394900	395212	398887	2356	401260	401243	401371	401420	1	140	405300	5	427
1	6	3	104	24	2	1	3559	0	3559	127	405727	406259	407340	3559	410913	410899	411026	411060	2	120	413967	8	732
1	6	3	105	25	2	1	2556	0	2556	120	414699	415323	416406	2556	418980	418962	419082	419126	1	195	423046	10	920
1	6	3	106	26	2	2	2621	0	2621	127	423966	424250	427326	2621	429953	429947	430074	430112	3	0	433940	9	826
1	6	3	107	27	2	1	2535	0	2535	127	434766	435027	438140	2535	440686	440675	440802	440846	1	175	444659	8	720
1	6	3	108	28	2	2	2526	0	2526	121	445379	445731	448339	2526	450886	450865	450986	451020	3	0	454846	6	533
1	6	3	109	29	2	2	4535	0	4535	144	455379	455971	460059	4535	464606	464594	464738	464778	3	0	468619	8	733
1	6	3	110	30	2	2	2373	0	2373	143	469352	469690	471285	2373	473672	473658	473801	473846	3	0	477686	6	533
1	6	3	111	31	2	1	2766	0	2766	129	478219	478881	479939	2766	482712	482705	482834	482872	1	155	486792	8	706
1	6	3	112	32	2	1	2382	0	2382	122	487498	488242	490858	2382	493258	493240	493362	493405	1	135	497178	5	427
1	6	3	113	33	2	2	1846	0	1846	128	497605	498329	501979	1846	503831	503825	503953	503991	3	0	507885	6	519
1	6	3	114	34	2	1	1438	0	1438	120	508404	508970	511058	1438	512511	512496	512616	512658	2	115	515631	6	519
1	6	3	115	35	2	1	2184	0	2184	104	516150	519817	521857	2184	524058	524041	524145	524178	1	190	528071	8	734
1	6	3	116	36	2	2	1519	0	1519	127	528805	529393	532978	1519	534511	534497	534624	534657	3	0	538471	8	719
1	6	3	117	37	2	2	3788	0	3788	153	539190	542182	551324	3788	555124	555112	555265	555297	3	0	559084	9	826
1	6	3	118	38	2	1	4195	0	4195	113	559910	560481	564084	4195	568297	568279	568392	568431	1	170	572337	6	519
1	6	3	119	39	2	2	3042	0	3042	128	572856	573280	574391	3042	577443	577433	577561	577590	3	0	581417	10	920
1	6	3	120	40	2	1	4483	0	4483	113	582337	582584	584684	4483	589177	589167	589280	589323	1	150	593137	8	0
1	6	4	121	1	1	1	0	415	415	137	605803	607231	607283	4511	610176	610591	610728	610803	1	150	614256	9	853
1	6	4	122	2	1	1	0	392	392	144	615109	615503	617016	2286	619256	619648	619792	619829	2	130	622416	7	640
1	6	4	123	3	1	2	0	615	615	127	623056	623632	627723	4511	629456	630071	630198	630230	3	0	633536	6	533
1	6	4	124	4	1	2	0	438	438	134	634069	634774	637815	2286	643122	643560	643694	643735	3	0	647096	7	626
1	6	4	125	5	1	1	0	423	423	129	647722	648463	652615	3205	655775	656198	656327	656362	1	205	659749	5	426
1	6	4	126	6	1	1	0	431	431	137	660175	663159	672815	2647	675455	675886	676023	676055	1	185	679429	9	840
1	6	4	127	7	1	2	0	485	485	136	680269	683251	691882	3205	694121	694606	694742	694774	3	0	698201	5	427
1	6	4	128	8	1	2	0	399	399	135	698628	699134	701161	2647	703815	704214	704349	704388	3	0	707881	7	641
1	6	4	129	9	1	2	0	467	467	137	708522	709221	712268	5056	714521	714988	715125	715161	3	0	718601	6	533
1	6	4	130	10	1	2	0	469	469	152	719134	719901	722508	2929	724921	725390	725542	725574	3	0	728987	6	547
1	6	4	131	11	1	1	0	375	375	144	729534	729917	732467	5056	737574	737949	738093	738134	1	165	741653	7	627
1	6	4	132	12	1	1	0	412	412	129	742280	742661	744200	2929	747160	747572	747701	747733	1	145	751240	8	734
1	6	4	133	13	1	1	0	349	349	127	751974	752357	755427	3788	759200	759549	759676	759720	2	125	762347	6	533
1	6	4	134	14	1	1	0	361	361	137	762880	763381	766946	2723	769707	770068	770205	770240	1	200	773773	6	534
1	6	4	135	15	1	2	0	377	377	160	774307	774756	777866	3788	781826	782203	782363	782399	3	0	785920	7	626
1	6	4	136	16	1	2	0	417	417	129	786546	787275	789373	2723	791826	792243	792372	792413	3	0	795906	7	627
1	6	4	137	17	1	2	0	410	410	143	796533	797132	800706	2815	803866	804276	804419	804452	3	0	807946	6	534
1	6	4	138	18	1	1	0	494	494	144	808480	809148	810199	2815	813053	813547	813691	813732	1	180	817119	7	640
1	6	4	139	19	1	1	0	380	380	121	817759	818323	821919	3685	825599	825979	826100	826132	1	160	829652	10	960
1	6	4	140	20	1	2	0	449	449	145	830612	831052	832119	3685	835585	836034	836179	836226	3	0	839665	8	733
1	6	4	141	21	1	1	0	383	383	135	840398	840867	842425	2356	844772	845155	845290	845332	1	140	848852	7	627
1	6	4	142	22	1	2	0	421	421	142	849479	849906	853038	2356	857519	857940	858082	858118	3	0	861491	5	427
1	6	4	143	23	1	2	0	3313	3313	160	861918	864907	872505	3559	875065	878378	878538	878571	3	0	879691	6	27
1	6	4	144	24	1	1	0	432	432	153	879718	880698	883731	3559	887305	887737	887890	887931	2	120	890451	6	547
1	6	4	145	25	1	1	0	417	417	128	890998	891707	892704	2556	895265	895682	895810	895851	1	195	899331	9	826
1	6	4	146	26	1	1	0	460	460	121	900157	900777	901878	2535	904438	904898	905019	905065	1	175	908504	9	853
1	6	4	147	27	1	2	0	431	431	143	909357	909834	912398	2556	915051	915482	915625	915664	3	0	919117	9	840
1	6	4	148	28	1	2	0	391	391	176	919957	922939	931051	2535	933610	934001	934177	934210	3	0	937584	8	732
1	6	4	149	29	1	1	0	453	453	142	938316	938729	942890	2766	945637	946090	946232	946276	1	155	949703	9	854
1	6	4	150	30	1	2	0	391	391	151	950557	951152	954717	2766	959210	959601	959752	959783	3	0	963290	6	520
1	6	4	151	31	1	1	0	405	405	127	963810	966799	974409	2382	976756	977161	977288	977329	1	135	980810	7	653
1	6	4	152	32	1	2	0	442	442	160	981463	982209	983276	2382	985623	986065	986225	986263	3	0	989690	8	746
1	6	4	153	33	1	1	0	419	419	127	990436	991016	995116	1438	996542	996961	997088	997129	2	115	999690	8	733
1	6	4	154	34	1	1	0	409	409	122	1000423	1001048	1003676	2184	1005822	1006231	1006353	1006396	1	190	1009902	8	734
1	6	4	155	35	1	2	0	426	426	153	1010636	1011040	1015089	1438	1016942	1017368	1017521	1017556	3	0	1021009	8	746
1	6	4	156	36	1	2	0	624	624	135	1021755	1023031	1024075	2184	1025608	1026232	1026367	1026407	3	0	1029675	5	440
1	6	4	157	37	1	1	0	364	364	135	1030115	1030599	1032647	4195	1036820	1037184	1037319	1037356	1	170	1040888	8	759
1	6	4	158	38	1	1	0	341	341	145	1041647	1042223	1045809	4483	1050274	1050615	1050760	1050809	1	150	1054262	6	546
1	6	4	159	39	1	2	0	378	378	160	1054808	1055424	1057528	4195	1061301	1061679	1061839	1061875	3	0	1065381	10	934
1	6	4	160	40	1	2	0	356	356	160	1066315	1066670	1069261	4483	1072315	1072671	1072831	1072861	3	0	1076395	7	0
1	6	5	161	1	2	1	3175	0	3175	129	1103860	1109167	1111287	3175	1114474	1114462	1114591	1114634	1	130	1118420	6	520
1	6	5	162	2	2	2	2802	0	2802	176	1118940	1121933	1131580	2802	1134394	1134382	1134558	1134593	3	0	1138420	8	720
1	6	5	163	3	2	1	3061	0	3061	135	1139140	1142125	1150753	3061	1153833	1153814	1153949	1153993	2	110	1156980	8	719
1	6	5	164	4	2	2	2970	0	2970	176	1157699	1160690	1168819	2970	1171806	1171789	1171965	1172006	3	0	1175846	6	520
1	6	5	165	5	2	2	2283	0	2283	168	1176366	1177077	1179633	2283	1181926	1181916	1182084	1182112	3	0	1185952	5	413
1	6	5	166	6	2	2	1758	0	1758	136	1186365	1186806	1187886	1758	1189659	1189644	1189780	1189819	3	0	1193606	7	599
1	6	5	167	7	2	1	3392	0	3392	152	1194205	1194637	1198285	3392	1201686	1201677	1201829	1201872	1	185	1205726	8	733
1	6	5	168	8	2	1	4002	0	4002	120	1206459	1206805	1208898	4002	1212912	1212900	1213020	1213059	1	165	1216939	10	946
1	6	5	169	9	2	1	4534	0	4534	114	1217885	1218195	1222365	4534	1226911	1226899	1227013	1227045	1	145	1230831	8	707
1	6	5	170	10	2	2	4100	0	4100	144	1231538	1231940	1233991	4100	1238098	1238091	1238235	1238272	3	0	1242031	6	520
1	6	5	171	11	2	1	3311	0	3311	152	1242551	1242940	1247045	3311	1250364	1250356	1250508	1250551	2	125	1253551	6	440
1	6	5	172	12	2	2	1932	0	1932	144	1253991	1254412	1255511	1932	1257458	1257443	1257587	1257617	3	0	1261431	8	720
1	6	5	173	13	2	2	1690	0	1690	151	1262151	1262379	1263978	1690	1265685	1265668	1265819	1265857	3	0	1269671	5	427
1	6	5	174	14	2	1	877	0	877	119	1270098	1270500	1272030	877	1272924	1272907	1273026	1273070	1	200	1276938	6	506
1	6	5	175	15	2	1	1241	0	1241	137	1277444	1277940	1278978	1241	1280231	1280219	1280356	1280391	1	180	1284177	5	414
1	6	5	176	16	2	2	2034	0	2034	135	1284591	1284955	1287537	2034	1289591	1289571	1289706	1289737	3	0	1293551	10	932
1	6	5	177	17	2	1	1147	0	1147	129	1294483	1294706	1298351	1147	1299510	1299498	1299627	1299670	1	160	1303550	5	414
1	6	5	178	18	2	2	2517	0	2517	144	1303964	1304315	1305910	2517	1308443	1308427	1308571	1308604	3	0	1312430	6	520
1	6	5	179	19	2	2	2265	0	2265	153	1312950	1313498	1316097	2265	1318377	1318362	1318515	1318550	3	0	1322403	9	854
1	6	5	180	20	2	1	2476	0	2476	136	1323257	1323578	1326710	2476	1329203	1329186	1329322	1329363	1	140	1333230	6	506
1	6	5	181	21	2	2	2749	0	2749	135	1333736	1336727	1344869	2749	1347629	1347618	1347753	1347789	3	0	1351603	6	493
1	6	5	182	22	2	2	2039	0	2039	145	1352096	1352409	1356082	2039	1358136	1358121	1358266	1358310	3	0	1362096	10	933
1	6	5	183	23	2	1	2452	0	2452	440	1363029	1363777	1367909	2452	1370376	1370361	1370801	1370842	2	120	1373575	7	561
1	6	5	184	24	2	1	578	0	578	160	1374136	1375865	1378936	578	1379523	1379514	1379674	1379709	1	195	1383523	6	519
1	6	5	185	25	2	1	550	0	550	161	1384042	1384529	1387602	550	1388162	1388152	1388313	1388362	1	175	1392175	6	533
1	6	5	186	26	2	2	1705	0	1705	168	1392708	1393280	1394335	1705	1396055	1396040	1396208	1396242	3	0	1400042	9	826
1	6	5	187	27	2	1	1380	0	1380	137	1400868	1401473	1405548	1380	1406935	1406928	1407065	1407108	1	155	1410962	9	826
1	6	5	188	28	2	2	2884	0	2884	185	1411788	1412690	1413708	2884	1416602	1416592	1416777	1416815	3	0	1420642	6	519
1	6	5	189	29	2	2	1525	0	1525	168	1421161	1429137	1432788	1525	1434321	1434313	1434481	1434522	3	0	1438281	8	734
1	6	5	190	30	2	2	1614	0	1614	152	1439015	1439353	1440947	1614	1442574	1442561	1442713	1442748	3	0	1446561	7	613
1	6	5	191	31	2	1	2474	0	2474	127	1447174	1447633	1450734	2474	1453214	1453208	1453335	1453374	1	135	1457268	10	932
1	6	5	192	32	2	1	2044	0	2044	128	1458200	1458631	1460228	2044	1462280	1462272	1462400	1462440	2	115	1465414	6	533
1	6	5	193	33	2	2	2925	0	2925	144	1465947	1466600	1469707	2925	1472641	1472632	1472776	1472814	3	0	1476653	9	814
1	6	5	194	34	2	1	2782	0	2782	154	1477467	1478023	1480120	2782	1482907	1482902	1483056	1483094	1	190	1486946	10	934
1	6	5	195	35	2	1	2508	0	2508	145	1487880	1488479	1491026	2508	1493547	1493534	1493679	1493720	1	170	1497560	10	920
1	6	5	196	36	2	2	2200	0	2200	183	1498480	1498976	1500520	2200	1502733	1502720	1502903	1502934	3	0	1506720	9	840
1	6	5	197	37	2	2	2699	0	2699	178	1507560	1508143	1511227	2699	1513933	1513926	1514104	1514133	3	0	1517946	9	827
1	6	5	198	38	2	1	2967	0	2967	176	1518773	1519302	1522959	2967	1525933	1525926	1526102	1526147	2	150	1529079	10	920
1	6	5	199	39	2	2	1823	0	1823	168	1529999	1530518	1533159	1823	1534999	1534982	1535150	1535186	3	0	1538959	9	827
1	6	5	200	40	2	1	2919	0	2919	145	1539786	1540246	1541319	2919	1544252	1544238	1544383	1544426	1	225	1548252	5	0
1	6	6	201	1	1	1	0	393	393	145	1557813	1560789	1560825	3175	1562932	1563325	1563470	1563505	2	130	1566106	10	933
1	6	6	202	2	1	1	0	374	374	152	1567039	1567334	1568852	3061	1571919	1572293	1572445	1572479	1	205	1575998	8	1040
1	6	6	203	3	1	2	0	390	390	153	1577038	1577221	1579772	3175	1582519	1582909	1583062	1583106	3	0	1586611	8	734
1	6	6	204	4	1	2	0	335	335	160	1587345	1587662	1589772	3061	1592718	1593053	1593213	1593251	3	0	1596812	5	413
1	6	6	205	5	1	1	0	347	347	142	1597225	1597780	1600892	3392	1604251	1604598	1604740	1604784	1	185	1608317	5	441
1	6	6	206	6	1	1	0	370	370	152	1608758	1609109	1612704	4002	1616691	1617061	1617213	1617251	1	165	1620771	8	733
1	6	6	207	7	1	2	0	347	347	176	1621504	1621860	1625971	3392	1628225	1628572	1628748	1628784	3	0	1632304	10	933
1	6	6	208	8	1	2	0	436	436	160	1633237	1633605	1636171	4002	1637904	1638340	1638500	1638544	3	0	1641971	9	853
1	6	6	209	9	1	2	0	358	358	127	1642824	1643748	1645864	4534	1649943	1650301	1650428	1650464	3	0	1654023	7	614
1	6	6	210	10	1	2	0	406	406	146	1654637	1654957	1658090	3311	1660037	1660443	1660589	1660624	3	0	1664104	9	853
1	6	6	211	11	1	1	0	341	341	135	1664957	1665724	1668304	4534	1672783	1673124	1673259	1673304	1	145	1676757	5	439
1	6	6	212	12	1	1	0	380	380	121	1677196	1677773	1681356	3311	1684623	1685003	1685124	1685170	1	125	1688690	7	640
1	6	6	213	13	1	1	0	541	541	336	1689330	1689908	1690943	877	1691863	1692404	1692740	1692783	2	105	1695036	6	521
1	6	6	214	14	1	1	0	389	389	137	1695557	1696140	1699716	1241	1700942	1701331	1701468	1701503	1	180	1705023	10	933
1	6	6	215	15	1	2	0	414	414	168	1705956	1708941	1717063	877	1718796	1719210	1719378	1719423	3	0	1722862	7	640
1	6	6	216	16	1	2	0	474	474	160	1723502	1726487	1734596	1241	1736648	1737122	1737282	1737315	3	0	1740716	9	840
1	6	6	217	17	1	2	0	420	420	176	1741556	1742178	1745315	1147	1747862	1748282	1748458	1748502	3	0	1751941	10	934
1	6	6	218	18	1	1	0	439	439	137	1752875	1753586	1756622	1147	1757755	1758194	1758331	1758382	1	160	1761835	9	840
1	6	6	219	19	1	1	0	354	354	144	1762675	1763226	1764795	2476	1767248	1767602	1767746	1767781	2	140	1770395	6	546
1	6	6	220	20	1	2	0	482	482	160	1770941	1772106	1776222	2476	1778448	1778930	1779090	1779128	3	0	1782541	6	533
1	6	6	221	21	1	1	0	361	361	144	1783074	1783410	1784488	2452	1786928	1787289	1787433	1787475	1	215	1790994	9	854
1	6	6	222	22	1	2	0	489	489	185	1791848	1792377	1793968	2452	1796728	1797217	1797402	1797447	3	0	1800781	10	960
1	6	6	223	23	1	2	0	402	402	175	1801741	1802330	1803861	578	1805888	1806290	1806465	1806501	3	0	1809860	6	547
1	6	6	224	24	1	1	0	764	764	137	1810407	1811017	1812021	578	1812621	1813385	1813522	1813567	1	195	1816714	6	520
1	6	6	225	25	1	1	0	465	465	129	1817234	1817762	1820888	550	1821407	1821872	1822001	1822047	1	175	1825474	6	533
1	6	6	226	26	1	1	0	364	364	145	1826007	1826842	1830994	1380	1832420	1832784	1832929	1832967	1	155	1836500	6	521
1	6	6	227	27	1	2	0	334	334	168	1837021	1837465	1840073	550	1841794	1842128	1842296	1842340	3	0	1845887	5	413
1	6	6	228	28	1	2	0	474	474	184	1846300	1854113	1857727	1380	1860566	1861040	1861224	1861260	3	0	1864660	6	520
1	6	6	229	29	1	1	0	409	409	176	1865180	1868165	1878326	2474	1880767	1881176	1881352	1881393	2	135	1883940	7	613
1	6	6	230	30	1	2	0	457	457	193	1884553	1887532	1897192	2474	1898726	1899183	1899376	1899406	3	0	1902779	8	760
1	6	6	231	31	1	1	0	361	361	145	1903539	1903840	1906886	2044	1908926	1909287	1909432	1909473	1	210	1913006	6	519
1	6	6	232	32	1	2	0	465	465	161	1913525	1914119	1915139	2044	1916766	1917231	1917392	1917433	3	0	1920858	6	521
1	6	6	233	33	1	1	0	452	452	145	1921379	1924365	1932992	2782	1935738	1936190	1936335	1936379	1	190	1939818	10	934
1	6	6	234	34	1	1	0	343	343	168	1940752	1941382	1942472	2508	1945031	1945374	1945542	1945578	1	170	1949099	5	439
1	6	6	235	35	1	2	0	364	364	153	1949538	1950046	1952578	2782	1955538	1955902	1956055	1956085	3	0	1959605	7	640
1	6	6	236	36	1	2	0	425	425	176	1960245	1967807	1971444	2508	1973685	1974110	1974286	1974324	3	0	1977751	5	440
1	6	6	237	37	1	1	0	316	316	160	1978191	1978639	1980218	2967	1983178	1983494	1983654	1983697	2	150	1986338	6	519
1	6	6	238	38	1	1	0	353	353	160	1986857	1987518	1989605	2919	1992565	1992918	1993078	1993124	1	225	1996631	7	640
1	6	6	239	39	1	2	0	498	498	191	1997271	1997669	1999190	2967	2001844	2002342	2002533	2002577	3	0	2005910	9	841
1	6	6	240	40	1	2	0	431	431	551	2006751	2007262	2011417	2919	2013271	2013702	2014253	2014297	3	0	2017337	5	0
1	6	7	241	1	2	1	2398	0	2398	152	2053790	2059717	2059750	2398	2062163	2062148	2062300	2062350	1	205	2065069	7	627
1	6	7	242	2	2	2	2215	0	2215	160	2065696	2065989	2069069	2215	2071295	2071284	2071444	2071482	3	0	2075270	6	519
1	6	7	243	3	2	1	1016	0	1016	154	2075789	2083156	2084763	1016	2085789	2085779	2085933	2085976	1	185	2089775	7	614
1	6	7	244	4	2	2	2259	0	2259	161	2090389	2090947	2094056	2259	2096322	2096315	2096476	2096523	3	0	2100362	8	720
1	6	7	245	5	2	2	2809	0	2809	152	2101082	2104071	2114242	2809	2117068	2117051	2117203	2117242	3	0	2121082	9	814
1	6	7	246	6	2	2	2976	0	2976	170	2121896	2122211	2125882	2976	2128868	2128858	2129028	2129068	3	0	2132908	7	627
1	6	7	247	7	2	1	3208	0	3208	143	2133535	2134067	2137708	3208	2140921	2140916	2141059	2141095	1	165	2144948	7	626
1	6	7	248	8	2	1	2697	0	2697	137	2145574	2146035	2149642	2697	2152348	2152339	2152476	2152522	1	145	2156361	9	827
1	6	7	249	9	2	1	2446	0	2446	128	2157188	2157690	2161268	2446	2163721	2163714	2163842	2163881	2	125	2166787	6	507
1	6	7	250	10	2	2	1737	0	1737	160	2167294	2167794	2169841	1737	2171588	2171578	2171738	2171774	3	0	2175548	9	826
1	6	7	251	11	2	1	1622	0	1622	129	2176374	2176691	2179308	1622	2180947	2180930	2181059	2181094	1	200	2184934	8	720
1	6	7	252	12	2	2	2680	0	2680	161	2185654	2188638	2198801	2680	2201493	2201481	2201642	2201681	3	0	2205521	8	733
1	6	7	253	13	2	2	3018	0	3018	176	2206254	2206634	2209200	3018	2212227	2212218	2212394	2212427	3	0	2216253	9	813
1	6	7	254	14	2	1	3210	0	3210	152	2217066	2217481	2218600	3210	2221826	2221810	2221962	2222000	1	180	2225840	9	813
1	6	7	255	15	2	1	2446	0	2446	137	2226653	2227193	2230307	2446	2232773	2232753	2232890	2232933	1	160	2236746	7	627
1	6	7	256	16	2	2	2257	0	2257	193	2237373	2237882	2241960	2257	2244227	2244217	2244410	2244440	3	0	2248266	8	720
1	6	7	257	17	2	1	2560	0	2560	145	2248986	2249408	2250520	2560	2253093	2253080	2253225	2253266	2	140	2256226	8	720
1	6	7	258	18	2	2	3162	0	3162	176	2256946	2259938	2268559	3162	2271746	2271721	2271897	2271933	3	0	2275719	6	507
1	6	7	259	19	2	2	3074	0	3074	183	2276226	2276608	2280199	3074	2283278	2283273	2283456	2283492	3	0	2287332	6	520
1	6	7	260	20	2	1	3095	0	3095	160	2287852	2288313	2289386	3095	2292492	2292481	2292641	2292679	1	215	2296505	10	947
1	6	7	261	21	2	2	3106	0	3106	192	2297452	2298017	2300599	3106	2303719	2303705	2303897	2303932	3	0	2307745	10	920
1	6	7	262	22	2	2	3005	0	3005	176	2308665	2308984	2310092	3005	2313105	2313097	2313273	2313305	3	0	2317118	5	427
1	6	7	263	23	2	1	2343	0	2343	168	2317545	2318199	2321305	2343	2323665	2323648	2323816	2323864	1	195	2327638	10	920
1	6	7	264	24	2	1	3028	0	3028	144	2328558	2329080	2330171	3028	2333211	2333199	2333343	2333385	1	175	2337211	10	920
1	6	7	265	25	2	1	3126	0	3126	144	2338131	2338448	2340065	3126	2343197	2343191	2343335	2343371	1	155	2347211	10	934
1	6	7	266	26	2	2	3155	0	3155	153	2348145	2348591	2350171	3155	2353344	2353326	2353479	2353518	3	0	2357304	8	720
1	6	7	267	27	2	1	2618	0	2618	168	2358024	2358471	2361598	2618	2364224	2364216	2364384	2364424	2	135	2367304	8	719
1	6	7	268	28	2	2	1585	0	1585	170	2368023	2368768	2370877	1585	2372478	2372462	2372632	2372664	3	0	2376464	9	853
1	6	7	269	29	2	2	2357	0	2357	176	2377317	2377703	2379250	2357	2381624	2381607	2381783	2381823	3	0	2385663	8	721
1	6	7	270	30	2	2	3274	0	3274	168	2386384	2386768	2388316	3274	2391597	2391590	2391758	2391797	3	0	2395663	9	814
1	6	7	271	31	2	1	2073	0	2073	152	2396477	2396942	2399037	2073	2401116	2401110	2401262	2401304	1	210	2405144	7	613
1	6	7	272	32	2	1	2847	0	2847	144	2405757	2406070	2409743	2847	2412597	2412590	2412734	2412770	1	190	2416569	5	427
1	6	7	273	33	2	2	1708	0	1708	160	2416996	2417398	2420449	1708	2422170	2422157	2422317	2422356	3	0	2426170	9	800
1	6	7	274	34	2	1	1949	0	1949	143	2426970	2427630	2430249	1949	2432209	2432198	2432341	2432383	1	170	2436156	9	826
1	6	7	275	35	2	1	2676	0	2676	152	2436982	2437398	2439529	2676	2442223	2442205	2442357	2442409	2	150	2445343	6	506
1	6	7	276	36	2	2	2545	0	2545	209	2445849	2446358	2448916	2545	2451476	2451461	2451670	2451702	3	0	2455436	7	613
1	6	7	277	37	2	2	2096	0	2096	183	2456049	2456654	2458702	2096	2460809	2460798	2460981	2461009	3	0	2464822	8	720
1	6	7	278	38	2	1	2169	0	2169	152	2465542	2466557	2470636	2169	2472822	2472805	2472957	2472995	1	225	2476862	9	813
1	6	7	279	39	2	2	2693	0	2693	199	2477675	2478006	2479608	2693	2482315	2482301	2482500	2482542	3	0	2486342	6	507
1	6	7	280	40	2	1	2829	0	2829	168	2486849	2487293	2491448	2829	2494288	2494277	2494445	2494488	1	205	2498155	9	0
1	6	8	281	1	1	1	0	424	424	144	2518074	2520189	2520221	2398	2522141	2522565	2522709	2522741	1	205	2526114	6	547
1	6	8	282	2	1	1	0	3443	3443	183	2526661	2534100	2537141	1016	2538154	2541597	2541780	2541820	1	185	2542940	5	28
1	6	8	283	3	1	2	0	527	527	160	2542968	2544092	2547848	2398	2550101	2550628	2550788	2550834	3	0	2554181	9	826
1	6	8	284	4	1	2	0	433	433	160	2555007	2555460	2559073	1016	2561314	2561747	2561907	2561954	3	0	2565394	9	827
1	6	8	285	5	1	1	0	407	407	144	2566221	2566700	2567740	3208	2570900	2571307	2571451	2571486	1	165	2574981	6	533
1	6	8	286	6	1	1	0	356	356	167	2575514	2575932	2577526	2697	2580167	2580523	2580690	2580727	2	145	2583354	8	706
1	6	8	287	7	1	2	0	502	502	161	2584060	2584499	2588647	3208	2591500	2592002	2592163	2592193	3	0	2595593	7	627
1	6	8	288	8	1	2	0	375	375	194	2596220	2597083	2599673	2697	2602619	2602994	2603188	2603220	3	0	2606606	7	614
1	6	8	289	9	1	2	0	466	466	160	2607220	2607803	2610380	2446	2612112	2612578	2612738	2612779	3	0	2616192	7	627
1	6	8	290	10	1	2	0	460	460	153	2616819	2617194	2619753	1622	2622406	2622866	2623019	2623060	3	0	2626499	9	827
1	6	8	291	11	1	1	0	340	340	153	2627326	2627843	2629952	2446	2632405	2632745	2632898	2632940	1	220	2636525	6	481
1	6	8	292	12	1	1	0	416	416	152	2637006	2637785	2639353	1622	2640979	2641395	2641547	2641592	1	200	2645059	8	719
1	6	8	293	13	1	1	0	338	338	183	2645778	2646146	2649232	3210	2652392	2652730	2652913	2652952	2	180	2655552	7	639
1	6	8	294	14	1	1	0	401	401	136	2656191	2656801	2660858	2446	2663312	2663713	2663849	2663885	1	255	2667392	6	520
1	6	8	295	15	1	2	0	385	385	160	2667912	2668522	2669525	3210	2672592	2672977	2673137	2673179	3	0	2676658	7	654
1	6	8	296	16	1	2	0	375	375	161	2677312	2678002	2681578	2446	2683818	2684193	2684354	2684392	3	0	2687885	6	533
1	6	8	297	17	1	2	0	521	521	184	2688418	2691407	2698498	2560	2701671	2702192	2702376	2702418	3	0	2705751	6	520
1	6	8	298	18	1	1	0	321	321	168	2706271	2707592	2709111	2560	2711657	2711978	2712146	2712190	1	235	2715751	6	520
1	6	8	299	19	1	1	0	470	470	158	2716271	2719253	2728391	3095	2731443	2731913	2732071	2732110	1	215	2735523	6	534
1	6	8	300	20	1	2	0	362	362	193	2736057	2736457	2737978	3095	2741030	2741392	2741585	2741617	3	0	2745110	7	640
1	6	8	301	21	1	1	0	377	377	170	2745750	2746257	2748283	2343	2750630	2751007	2751177	2751217	1	195	2754710	10	934
1	6	8	302	22	1	2	0	461	461	160	2755644	2756040	2757564	2343	2760604	2761065	2761225	2761257	3	0	2764696	5	427
1	6	8	303	23	1	2	0	654	654	184	2765123	2765711	2768270	3028	2771217	2771871	2772055	2772097	3	0	2775310	6	520
1	6	8	304	24	1	1	0	366	366	168	2775830	2776391	2780003	3028	2783057	2783423	2783591	2783630	1	175	2787136	5	427
1	6	8	305	25	1	1	0	331	331	160	2787563	2787935	2789989	3126	2793163	2793494	2793654	2793696	2	155	2796322	9	827
1	6	8	306	26	1	1	0	405	405	152	2797149	2797544	2799589	2618	2802242	2802647	2802799	2802843	1	230	2806216	5	427
1	6	8	307	27	1	2	0	621	621	161	2806643	2807055	2808149	3126	2811322	2811943	2812104	2812149	3	0	2815376	10	960
1	6	8	308	28	1	2	0	437	437	183	2816336	2816856	2820482	2618	2822122	2822559	2822742	2822775	3	0	2826189	5	440
1	6	8	309	29	1	1	0	306	306	151	2826629	2827151	2831295	2073	2833349	2833655	2833806	2833842	1	210	2837415	6	547
1	6	8	310	30	1	2	0	466	466	160	2837962	2838127	2841202	2073	2843549	2844015	2844175	2844215	3	0	2847615	7	640
1	6	8	311	31	1	1	0	314	314	463	2848255	2848646	2852722	2847	2855588	2855902	2856365	2856401	2	190	2858748	10	934
1	6	8	312	32	1	2	0	690	690	168	2859682	2860063	2861095	2847	2864348	2865038	2865206	2865241	3	0	2868428	9	840
1	6	8	313	33	1	1	0	364	364	176	2869268	2869767	2870788	1949	2872722	2873086	2873262	2873295	1	265	2876788	8	746
1	6	8	314	34	1	1	0	470	470	160	2877534	2878181	2881294	2676	2883935	2884405	2884565	2884601	1	245	2888001	10	960
1	6	8	315	35	1	2	0	497	497	168	2888961	2889309	2892414	1949	2894148	2894645	2894813	2894855	3	0	2898228	9	826
1	6	8	316	36	1	2	0	461	461	230	2899054	2899653	2903214	2676	2905761	2906222	2906452	2906494	3	0	2909827	10	960
1	6	8	317	37	1	1	0	402	402	152	2910787	2911182	2913721	2169	2915867	2916269	2916421	2916454	1	225	2919947	6	534
1	6	8	318	38	1	1	0	338	338	176	2920481	2920988	2923000	2829	2925867	2926205	2926381	2926427	1	205	2929934	8	747
1	6	8	319	39	1	2	0	511	511	193	2930681	2930861	2934427	2169	2936573	2937084	2937277	2937320	3	0	2940653	6	534
1	6	8	320	40	1	2	0	459	459	225	2941187	2944162	2952800	2829	2955440	2955899	2956124	2956160	3	0	2959520	9	0
1	7	1	1	1	2	2	2488	0	2488	96	71022	71964	74516	2488	77021	77004	77100	77195	3	0	77809	6	627
1	7	1	2	2	2	1	2253	0	2253	103	78436	78883	80422	2253	82688	82675	82778	82822	1	150	83422	7	733
1	7	1	3	3	2	2	3020	0	3020	110	84155	84795	88328	3020	91354	91348	91458	91502	3	0	92102	5	533
1	7	1	4	4	2	1	4501	0	4501	119	92635	94347	95382	4501	99888	99883	100002	100035	1	130	100648	9	920
1	7	1	5	5	2	1	1613	0	1613	128	101568	101794	104821	1613	106448	106434	106562	106595	2	110	107715	9	932
1	7	1	6	6	2	2	3459	0	3459	104	108647	109210	110248	3459	113715	113707	113811	113848	3	0	114448	7	733
1	7	1	7	7	2	2	3745	0	3745	104	115181	115723	117754	3745	121515	121499	121603	121635	3	0	122234	5	534
1	7	1	8	8	2	1	1548	0	1548	105	122768	124026	128061	1548	129621	129609	129714	129753	1	185	130354	7	734
1	7	1	9	9	2	2	4360	0	4360	103	131088	131715	134754	4360	139127	139114	139217	139261	3	0	139874	8	826
1	7	1	10	10	2	2	1171	0	1171	104	140700	141258	145287	1171	146474	146458	146562	146594	3	0	147193	6	627
1	7	1	11	11	2	1	1378	0	1378	113	147820	148345	150887	1378	152273	152265	152378	152420	1	165	153021	6	626
1	7	1	12	12	2	1	1754	0	1754	113	153647	154050	158087	1754	159847	159841	159954	159993	1	145	160594	8	826
1	7	1	13	13	2	2	2369	0	2369	98	161420	161873	164407	2369	166793	166776	166874	166913	3	0	167514	10	1026
1	7	1	14	14	2	1	2778	0	2778	105	168540	168713	170247	2778	173033	173025	173130	173167	1	125	173767	6	627
1	7	1	15	15	2	2	3571	0	3571	104	174394	174784	176326	3571	179913	179897	180001	180033	3	0	180633	6	627
1	7	1	16	16	2	1	3623	0	3623	97	181260	181841	184873	3623	188513	188496	188593	188633	1	105	189232	8	828
1	7	1	17	17	2	2	4240	0	4240	97	190060	190200	193232	4240	197486	197472	197569	197606	3	0	198206	8	826
1	7	1	18	18	2	1	2016	0	2016	104	199032	199193	203232	2016	205259	205248	205352	205393	2	85	206525	6	627
1	7	1	19	19	2	1	2318	0	2318	88	207152	216793	217819	2318	220152	220137	220225	220259	1	160	220859	8	840
1	7	1	20	20	2	2	3478	0	3478	106	221699	221699	224353	3478	227846	227831	227937	227979	3	0	228579	9	933
1	7	1	21	21	2	2	4005	0	4005	96	229512	229512	231658	4005	235672	235663	235759	235792	3	0	236392	10	1027
1	7	1	22	22	2	1	2191	0	2191	112	237419	237419	238552	2191	240752	240743	240855	240898	1	140	241498	9	934
1	7	1	23	23	2	1	4093	0	4093	103	242432	249671	252698	4093	256805	256791	256894	256938	1	120	257538	8	827
1	7	1	24	24	2	2	3402	0	3402	120	258365	258365	262005	3402	265418	265407	265527	265564	3	0	266165	6	626
1	7	1	25	25	2	1	1857	0	1857	114	266791	273927	275965	1857	277831	277822	277936	277978	2	100	279098	9	933
1	7	1	26	26	2	1	2562	0	2562	89	280031	280407	283444	2562	286018	286006	286095	286138	1	175	286751	7	733
1	7	1	27	27	2	2	4666	0	4666	112	287484	294295	296324	4666	301004	300990	301102	301137	3	0	301737	6	627
1	7	1	28	28	2	2	2775	0	2775	114	302364	303134	306670	2775	309457	309445	309559	309591	3	0	310190	5	534
1	7	1	29	29	2	2	3017	0	3017	102	310724	311167	312710	3017	315737	315727	315829	315870	3	0	316470	7	733
1	7	1	30	30	2	1	4352	0	4352	89	317203	317565	319110	4352	323470	323462	323551	323590	1	155	324190	6	626
1	7	1	31	31	2	2	2974	0	2974	103	324816	325038	328576	2974	331563	331550	331653	331684	3	0	332297	5	533
1	7	1	32	32	2	1	2223	0	2223	97	332830	333206	336750	2223	338989	338973	339070	339109	1	135	339710	8	826
1	7	1	33	33	2	2	4071	0	4071	112	340536	347598	349630	4071	353709	353701	353813	353856	3	0	354470	7	733
1	7	1	34	34	2	1	5339	0	5339	97	355203	355444	356482	5339	361829	361821	361918	361963	1	115	362576	9	933
1	7	1	35	35	2	1	5474	0	5474	112	363509	370460	373002	5474	378495	378476	378588	378629	2	95	379749	7	733
1	7	1	36	36	2	2	4111	0	4111	96	380482	380482	384629	4111	388749	388740	388836	388869	3	0	389469	8	826
1	7	1	37	37	2	1	3376	0	3376	105	390295	390406	392948	3376	396335	396324	396429	396469	1	170	397068	9	934
1	7	1	38	38	2	2	3845	0	3845	105	398002	398002	399135	3845	402988	402980	403085	403122	3	0	403722	6	627
1	7	1	39	39	2	2	4303	0	4303	105	404349	404612	406148	4303	410468	410451	410556	410588	3	0	411188	7	734
1	7	1	40	40	2	1	2340	0	2340	106	411922	412075	415615	2340	417961	417955	418061	418095	1	150	418708	6	0
1	7	2	41	41	1	2	0	312	312	112	797474	798523	799580	2488	802180	802492	802604	802673	3	0	803286	6	627
1	7	2	42	42	1	1	0	272	272	104	803913	805515	806540	2253	808899	809171	809275	809313	1	150	809913	10	1026
1	7	2	43	43	1	2	0	291	291	431	810939	811212	812739	3020	815873	816164	816595	816633	3	0	817232	10	1028
1	7	2	44	44	1	1	0	274	274	120	818260	819075	820100	4501	824713	824987	825107	825140	1	130	825739	10	1027
1	7	2	45	45	1	2	0	273	273	106	826766	827354	828873	3459	832433	832706	832812	832846	3	0	833459	10	1026
1	7	2	46	46	1	1	0	277	277	112	834485	834485	837126	1613	838846	839123	839235	839272	2	110	840393	6	626
1	7	2	47	47	1	1	0	315	315	120	841019	848298	849818	1548	851472	851787	851907	851952	1	185	852565	7	734
1	7	2	48	48	1	2	0	302	302	393	853299	860298	864325	3745	868179	868481	868874	868912	3	0	869512	8	826
1	7	2	49	49	1	2	0	312	312	144	870338	871825	874352	4360	878818	879130	879274	879312	3	0	879925	6	627
1	7	2	50	50	1	2	0	277	277	128	880552	880810	882845	1171	884125	884402	884530	884564	3	0	885165	9	933
1	7	2	51	51	1	1	0	277	277	128	886098	892930	895965	1378	897444	897721	897849	897885	1	165	898484	9	934
1	7	2	52	52	1	1	0	279	279	129	899418	899602	900631	1754	902498	902777	902906	902951	1	145	903551	9	933
1	7	2	53	53	1	2	0	329	329	118	904484	905033	907058	2369	909537	909866	909984	910031	3	0	910645	5	533
1	7	2	54	54	1	1	0	288	288	89	911178	911506	915537	2778	918417	918705	918794	918831	1	125	919431	8	826
1	7	2	55	55	1	2	0	293	293	105	920257	927226	930764	3571	934443	934736	934841	934884	3	0	935483	7	734
1	7	2	56	56	1	1	0	293	293	129	936217	943032	946550	3623	950283	950576	950705	950736	2	105	951856	9	934
1	7	2	57	57	1	1	0	304	304	143	952790	953393	956416	2016	958536	958840	958983	959017	1	180	959630	6	627
1	7	2	58	58	1	2	0	285	285	121	960257	960736	963256	4240	967603	967888	968009	968043	3	0	968656	8	826
1	7	2	59	59	1	2	0	277	277	113	969482	969482	972616	3478	976203	976480	976593	976629	3	0	977229	8	827
1	7	2	60	60	1	1	0	264	264	112	978056	978056	980189	2318	982616	982880	982992	983029	1	160	983629	7	733
1	7	2	61	61	1	2	0	492	492	129	984362	984362	985496	4005	989603	990095	990224	990256	3	0	990869	6	627
1	7	2	62	62	1	1	0	333	333	104	991496	991496	992629	2191	994922	995255	995359	995402	1	140	996016	7	733
1	7	2	63	63	1	2	0	301	301	112	996749	996749	998376	3402	1001882	1002183	1002295	1002336	3	0	1002936	8	826
1	7	2	64	64	1	1	0	288	288	110	1003762	1003762	1005896	4093	1010096	1010384	1010494	1010535	1	120	1011136	8	826
1	7	2	65	65	1	2	0	327	327	129	1011962	1019646	1021682	4666	1026454	1026781	1026910	1026948	3	0	1027561	9	933
1	7	2	66	66	1	1	0	318	318	113	1028494	1028494	1032121	1857	1034080	1034398	1034511	1034548	2	100	1035682	6	638
1	7	2	67	67	1	2	0	390	390	121	1036320	1036320	1039961	2775	1042840	1043230	1043351	1043387	3	0	1043988	8	826
1	7	2	68	68	1	1	0	383	383	98	1044814	1044814	1048948	2562	1051614	1051997	1052095	1052135	1	175	1052734	6	627
1	7	2	69	69	1	2	0	499	499	95	1053361	1054351	1057867	3017	1060987	1061486	1061581	1061614	3	0	1062214	9	933
1	7	2	70	70	1	2	0	400	400	113	1063147	1070125	1073654	2974	1076733	1077133	1077246	1077280	3	0	1077881	8	840
1	7	2	71	71	1	1	0	309	309	119	1078721	1078721	1081387	4352	1085841	1086150	1086269	1086307	1	155	1086907	9	933
1	7	2	72	72	1	1	0	362	362	129	1087840	1087840	1090974	2223	1093307	1093669	1093798	1093840	1	135	1094440	8	827
1	7	2	73	73	1	1	0	348	348	385	1095267	1095267	1099400	5339	1104840	1105188	1105573	1105613	2	115	1106733	6	627
1	7	2	74	74	1	1	0	290	290	122	1107360	1111492	1114520	5474	1120106	1120396	1120518	1120560	1	190	1121159	9	934
1	7	2	75	75	1	2	0	366	366	135	1122093	1129101	1131626	4071	1135799	1136165	1136300	1136333	3	0	1136933	9	933
1	7	2	76	76	1	2	0	302	302	137	1137866	1144731	1148759	4111	1152973	1153275	1153412	1153452	3	0	1154065	10	1027
1	7	2	77	77	1	1	0	573	573	104	1155092	1155596	1157119	3376	1160599	1161172	1161276	1161318	1	170	1161919	5	533
1	7	2	78	78	1	1	0	316	316	137	1162452	1162995	1165519	2340	1167959	1168275	1168412	1168452	1	150	1169052	6	627
1	7	2	79	79	1	2	0	302	302	127	1169679	1170068	1173092	3845	1177038	1177340	1177467	1177505	3	0	1178105	5	534
1	7	2	80	80	1	2	0	288	288	113	1178639	1185595	1187118	4303	1191531	1191819	1191932	1191972	3	0	1192585	7	0
1	7	3	81	81	2	2					1265863	1267074	1270104	6000	0		0	0	0	0	1279489	7	734
1	7	3	82	82	2	1	6938	0	6938	152	1280223	1282121	1284663	6938	1291609	1291601	1291753	1291796	2	130	1292930	8	826
1	7	3	83	83	2	2	4259	0	4259	88	1293756	1300554	1303582	4259	1307849	1307841	1307929	1307969	3	0	1308569	8	827
1	7	3	84	84	2	1	4042	0	4042	96	1309396	1309705	1313742	4042	1317795	1317784	1317880	1317915	1	205	1318516	8	826
1	7	3	85	85	2	1	4048	0	4048	120	1319342	1319784	1321328	4048	1325396	1325376	1325496	1325528	1	185	1326129	5	533
1	7	3	86	86	2	2	4499	0	4499	87	1326662	1327449	1330981	4499	1335488	1335480	1335567	1335608	3	0	1336208	8	827
1	7	3	87	87	2	2	4714	0	4714	104	1337035	1338112	1341142	4714	1345875	1345856	1345960	1346008	3	0	1346608	5	534
1	7	3	88	88	2	1	1522	0	1522	104	1347142	1348023	1352062	1522	1353595	1353584	1353688	1353728	1	165	1354328	5	533
1	7	3	89	89	2	2	2450	0	2450	104	1354861	1355272	1356301	2450	1358768	1358751	1358855	1358888	3	0	1359501	9	934
1	7	3	90	90	2	2	2806	0	2806	104	1360435	1360680	1364714	2806	1367527	1367520	1367624	1367661	3	0	1368261	9	933
1	7	3	91	91	2	1	3956	0	3956	104	1369194	1369407	1370940	3956	1374900	1374896	1375000	1375034	1	145	1375634	9	933
1	7	3	92	92	2	1	4211	0	4211	104	1376567	1376567	1380700	4211	1384927	1384911	1385015	1385047	1	125	1385647	7	734
1	7	3	93	93	2	2	1911	0	1911	106	1386381	1386703	1389247	1911	1391167	1391158	1391264	1391301	3	0	1391900	8	828
1	7	3	94	94	2	1	3255	0	3255	97	1392728	1399543	1401087	3255	1404354	1404342	1404439	1404474	1	105	1405073	8	827
1	7	3	95	95	2	2	3322	0	3322	112	1405900	1406104	1408140	3322	1411474	1411462	1411574	1411606	3	0	1412207	7	733
1	7	3	96	96	2	1	2203	0	2203	104	1412940	1413358	1416899	2203	1419113	1419102	1419206	1419246	2	85	1420366	6	627
1	7	3	97	97	2	2	1517	0	1517	95	1420993	1427887	1430913	1517	1432446	1432430	1432525	1432566	3	0	1433180	7	733
1	7	3	98	98	2	1	1980	0	1980	96	1433913	1440797	1442833	1980	1444819	1444813	1444909	1444952	1	160	1445553	9	933
1	7	3	99	99	2	1	560	0	560	128	1446486	1453781	1457325	560	1457899	1457885	1458013	1458059	1	140	1458659	9	934
1	7	3	100	100	2	2	3726	0	3726	98	1459593	1459593	1462726	3726	1466459	1466452	1466550	1466579	3	0	1467179	6	627
1	7	3	101	101	2	2	5037	0	5037	88	1467806	1474652	1476192	5037	1481245	1481229	1481317	1481352	3	0	1481952	8	826
1	7	3	102	102	2	1	3842	0	3842	104	1482778	1482778	1486418	3842	1490271	1490260	1490364	1490405	1	120	1491019	6	626
1	7	3	103	103	2	1	2776	0	2776	88	1491645	1491974	1494005	2776	1496791	1496781	1496869	1496911	1	100	1497512	7	733
1	7	3	104	104	2	2	2599	0	2599	88	1498245	1498549	1501085	2599	1503698	1503684	1503772	1503805	3	0	1504418	9	934
1	7	3	105	105	2	1	1406	0	1406	86	1505352	1505533	1508071	1406	1509484	1509477	1509563	1509604	2	80	1510765	7	719
1	7	3	106	106	2	1	1861	0	1861	97	1511484	1518364	1519391	1861	1521258	1521252	1521349	1521391	1	155	1521991	8	826
1	7	3	107	107	2	2	2883	0	2883	103	1522817	1529676	1531218	2883	1534110	1534101	1534204	1534244	3	0	1534857	7	734
1	7	3	108	108	2	2	3791	0	3791	88	1535591	1535828	1539364	3791	1543164	1543155	1543243	1543284	3	0	1543897	9	933
1	7	3	109	109	2	2	3758	0	3758	105	1544830	1551691	1553724	3758	1557497	1557482	1557587	1557630	3	0	1558230	7	734
1	7	3	110	110	2	1	4757	0	4757	104	1558964	1559292	1560830	4757	1565604	1565587	1565691	1565724	1	135	1566337	9	933
1	7	3	111	111	2	2	5820	0	5820	98	1567270	1567563	1568590	5820	1574416	1574410	1574508	1574550	3	0	1575163	6	627
1	7	3	112	112	2	1	4972	0	4972	97	1575790	1576363	1577390	4972	1582376	1582362	1582459	1582496	1	115	1583097	7	733
1	7	3	113	113	2	2	4447	0	4447	89	1583830	1584010	1585043	4447	1589496	1589490	1589579	1589616	3	0	1590229	6	627
1	7	3	114	114	2	1	2989	0	2989	96	1590856	1591435	1595470	2989	1598470	1598459	1598555	1598589	2	95	1599723	5	533
1	7	3	115	115	2	1	2264	0	2264	103	1600256	1600546	1603083	2264	1605362	1605347	1605450	1605482	1	170	1606096	7	733
1	7	3	116	116	2	2	2550	0	2550	119	1606829	1607170	1609709	2550	1612269	1612259	1612378	1612416	3	0	1613016	5	533
1	7	3	117	117	2	1	3251	0	3251	104	1613549	1620427	1621455	3251	1624722	1624706	1624810	1624842	1	150	1625442	9	933
1	7	3	118	118	2	2	3845	0	3845	112	1626375	1626375	1629509	3845	1633362	1633354	1633466	1633509	3	0	1634122	6	626
1	7	3	119	119	2	2	4945	0	4945	96	1634748	1634898	1638441	4945	1643401	1643386	1643482	1643521	3	0	1644122	5	533
1	7	3	120	120	2	1	4486	0	4486	98	1644655	1645010	1647042	4486	1651535	1651528	1651626	1651668	1	130	1652269	8	0
1	7	4	121	121	1	2	0	346	346	152	1665441	1672313	1674348	6000	1680454	1680800	1680952	1680987	3	0	1681588	8	840
1	7	4	122	122	1	1	0	307	307	103	1682428	1682905	1684935	6938	1691974	1692281	1692384	1692428	1	130	1693041	9	934
1	7	4	123	123	1	2	0	335	335	129	1693975	1693975	1697120	4259	1701480	1701815	1701944	1701987	3	0	1702601	6	626
1	7	4	124	124	1	1	0	280	280	120	1703227	1703227	1706374	4042	1710521	1710801	1710921	1710960	2	110	1712094	5	533
1	7	4	125	125	1	2	0	287	287	121	1712627	1719535	1723560	4499	1728160	1728447	1728568	1728600	3	0	1729200	7	734
1	7	4	126	126	1	1	0	266	266	136	1729934	1731368	1733893	4048	1738053	1738319	1738455	1738493	1	185	1739106	9	934
1	7	4	127	127	1	1	0	403	403	143	1740040	1746992	1748026	1522	1749652	1750055	1750198	1750239	1	165	1750839	10	1027
1	7	4	128	128	1	2	0	351	351	128	1751866	1758782	1759813	4714	1764639	1764990	1765118	1765159	3	0	1765759	8	827
1	7	4	129	129	1	2	0	562	562	129	1766586	1766586	1770212	2450	1772772	1773334	1773463	1773492	3	0	1774092	8	827
1	7	4	130	130	1	2	0	279	279	160	1774919	1774919	1779052	2806	1781959	1782238	1782398	1782438	3	0	1783039	8	826
1	7	4	131	131	1	1	0	382	382	127	1783865	1784254	1787278	3956	1791345	1791727	1791854	1791892	1	145	1792492	9	933
1	7	4	132	132	1	1	0	276	276	120	1793425	1793425	1795065	4211	1799385	1799661	1799781	1799825	1	125	1800438	6	626
1	7	4	133	133	1	2	0	433	433	121	1801064	1801350	1803878	1911	1805892	1806325	1806446	1806479	3	0	1807078	7	734
1	7	4	134	134	1	1	0	296	296	128	1807812	1807812	1809479	3255	1812838	1813134	1813262	1813305	2	105	1814425	6	627
1	7	4	135	135	1	2	0	324	324	137	1815052	1821886	1823918	3322	1827345	1827669	1827806	1827838	3	0	1828451	9	934
1	7	4	136	136	1	1	0	278	278	112	1829385	1829638	1831157	2203	1833464	1833742	1833854	1833891	1	180	1834491	7	734
1	7	4	137	137	1	1	0	261	261	136	1835225	1836094	1839610	1980	1841704	1841965	1842101	1842145	1	160	1842744	6	627
1	7	4	138	138	1	2	0	530	530	128	1843371	1844196	1848224	1517	1849851	1850381	1850509	1850544	3	0	1851144	8	827
1	7	4	139	139	1	2	0	404	404	137	1851971	1852550	1855584	3726	1859424	1859828	1859965	1859997	3	0	1860597	8	827
1	7	4	140	140	1	1	0	408	408	113	1861424	1861845	1863370	560	1864037	1864445	1864558	1864597	1	140	1865197	9	933
1	7	4	141	141	1	2	0	365	365	128	1866130	1866556	1870077	5037	1875224	1875589	1875717	1875757	3	0	1876370	9	934
1	7	4	142	142	1	1	0	275	275	127	1877304	1877988	1879023	3842	1882970	1883245	1883372	1883410	2	120	1884530	9	933
1	7	4	143	143	1	2	0	333	333	136	1885463	1885463	1887597	2599	1890303	1890636	1890772	1890810	3	0	1891409	9	934
1	7	4	144	144	1	1	0	272	272	112	1892343	1892933	1895956	2776	1898836	1899108	1899220	1899263	1	195	1899863	8	826
1	7	4	145	145	1	2	0	270	270	120	1900689	1901516	1904036	2883	1907022	1907292	1907412	1907449	3	0	1908049	8	827
1	7	4	146	146	1	1	0	352	352	112	1908876	1909060	1910089	1406	1911596	1911948	1912060	1912103	1	175	1912716	7	733
1	7	4	147	147	1	2	0	272	272	127	1913449	1913876	1915902	3791	1919796	1920068	1920195	1920235	3	0	1920836	5	533
1	7	4	148	148	1	1	0	469	469	153	1921369	1928092	1931289	1861	1933262	1933731	1933884	1933915	1	155	1934516	8	826
1	7	4	149	149	1	2	0	468	468	137	1935342	1935843	1939875	3758	1943742	1944210	1944347	1944382	3	0	1944995	6	627
1	7	4	150	150	1	2	0	295	295	128	1945622	1945866	1948396	5820	1954315	1954610	1954738	1954769	3	0	1955368	8	827
1	7	4	151	151	1	1	0	266	266	112	1956195	1956195	1959342	4757	1964208	1964474	1964586	1964621	1	135	1965222	9	932
1	7	4	152	152	1	1	0	417	417	113	1966154	1973083	1975607	4972	1980688	1981105	1981218	1981261	1	115	1981861	9	933
1	7	4	153	153	1	1	0	267	267	129	1982794	1982794	1984435	2989	1987527	1987794	1987923	1987954	2	95	1989074	10	1027
1	7	4	154	154	1	1	0	308	308	112	1990101	1990101	1993728	2264	1996101	1996409	1996521	1996554	1	170	1997154	5	534
1	7	4	155	155	1	2	0	277	277	119	1997688	1998826	1999860	4447	2004421	2004698	2004817	2004848	3	0	2005461	6	626
1	7	4	156	156	1	2	0	338	338	128	2006087	2006087	2009714	2550	2012367	2012705	2012833	2012874	3	0	2013474	10	1026
1	7	4	157	157	1	1	0	297	297	135	2014500	2014500	2018634	3251	2021993	2022290	2022425	2022460	1	150	2023061	5	533
1	7	4	158	158	1	1	0	324	324	142	2023594	2024033	2025061	4486	2029646	2029970	2030112	2030153	2	130	2031273	8	827
1	7	4	159	159	1	2	0	553	553	87	2032100	2032100	2033727	3845	2037673	2038226	2038313	2038354	3	0	2038967	8	826
1	7	4	160	160	1	2	0	328	328	137	2039793	2039793	2043420	4945	2048473	2048801	2048938	2048978	3	0	2049579	6	0
1	7	5	161	161	2	2	2553	0	2553	169	2090806	2095192	2097726	2553	2100285	2100279	2100448	2100485	3	0	2101085	6	641
1	7	5	162	162	2	1	2722	0	2722	488	2101726	2102544	2106085	2722	2108818	2108807	2109295	2109338	2	110	2110472	8	826
1	7	5	163	163	2	2	3336	0	3336	120	2111298	2114695	2117231	3336	2120578	2120567	2120687	2120725	3	0	2121324	9	934
1	7	5	164	164	2	1	3396	0	3396	111	2122258	2122792	2125324	3396	2128738	2128720	2128831	2128871	1	185	2129484	9	934
1	7	5	165	165	2	1	3951	0	3951	104	2130418	2130920	2131951	3951	2135911	2135902	2136006	2136044	1	165	2136645	5	533
1	7	5	166	166	2	2	4594	0	4594	106	2137178	2137414	2139444	4594	2144044	2144038	2144144	2144178	3	0	2144791	6	627
1	7	5	167	167	2	2	2192	0	2192	111	2145418	2145896	2147431	2192	2149631	2149623	2149734	2149764	3	0	2150364	9	934
1	7	5	168	168	2	1	4514	0	4514	103	2151298	2158294	2159324	4514	2163844	2163838	2163941	2163978	1	145	2164577	6	627
1	7	5	169	169	2	2	4227	0	4227	119	2165204	2165670	2169204	4227	2173443	2173431	2173550	2173590	3	0	2174190	6	626
1	7	5	170	170	2	2	3674	0	3674	98	2174816	2175165	2176203	3674	2179884	2179877	2179975	2180017	3	0	2180617	8	826
1	7	5	171	171	2	1	1887	0	1887	105	2181443	2181606	2183150	1887	2185043	2185037	2185142	2185177	1	125	2185776	6	627
1	7	5	172	172	2	1	1337	0	1337	112	2186403	2186694	2189724	1337	2191070	2191061	2191173	2191217	2	105	2192337	6	626
1	7	5	173	173	2	2	2382	0	2382	119	2192963	2199877	2201416	2382	2203803	2203798	2203917	2203949	3	0	2204550	10	1026
1	7	5	174	174	2	1	2133	0	2133	96	2205576	2205576	2208216	2133	2210362	2210349	2210445	2210482	1	180	2211083	8	826
1	7	5	175	175	2	2	2646	0	2646	88	2211909	2219749	2223775	2646	2226429	2226421	2226509	2226549	3	0	2227149	5	534
1	7	5	176	176	2	1	3148	0	3148	89	2227683	2228188	2232216	3148	2235376	2235364	2235453	2235495	1	160	2236108	9	921
1	7	5	177	177	2	2	4398	0	4398	104	2237029	2238277	2241815	4398	2246229	2246213	2246317	2246349	3	0	2246948	7	734
1	7	5	178	178	2	1	3984	0	3984	105	2247682	2247957	2250988	3984	2254988	2254972	2255077	2255122	1	140	2255722	9	933
1	7	5	179	179	2	1	4014	0	4014	103	2256655	2256655	2259295	4014	2263321	2263309	2263412	2263455	1	120	2264068	9	934
1	7	5	180	180	2	2	2954	0	2954	104	2265002	2265002	2268642	2954	2271602	2271596	2271700	2271734	3	0	2272348	7	720
1	7	5	181	181	2	2	2157	0	2157	120	2273068	2279940	2280975	2157	2283147	2283132	2283252	2283281	3	0	2283881	9	933
1	7	5	182	182	2	1	1458	0	1458	105	2284814	2285324	2286361	1458	2287828	2287819	2287924	2287961	2	100	2289081	6	627
1	7	5	183	183	2	1	784	0	784	112	2289708	2289907	2291947	784	2292748	2292731	2292843	2292881	1	175	2293494	7	734
1	7	5	184	184	2	2	2167	0	2167	114	2294228	2294571	2297107	2167	2299281	2299274	2299388	2299428	3	0	2300041	9	934
1	7	5	185	185	2	1	2675	0	2675	97	2300975	2308618	2310160	2675	2312841	2312835	2312932	2312974	1	155	2313574	7	734
1	7	5	186	186	2	1	3374	0	3374	95	2314308	2314939	2316974	3374	2320360	2320348	2320443	2320480	1	135	2321094	10	1026
1	7	5	187	187	2	2	4460	0	4460	104	2322120	2322120	2325254	4460	2329720	2329714	2329818	2329854	3	0	2330453	6	627
1	7	5	188	188	2	2	5345	0	5345	104	2331080	2331482	2335026	5345	2340387	2340371	2340475	2340507	3	0	2341120	10	1026
1	7	5	189	189	2	2	4871	0	4871	120	2342146	2342146	2343786	4871	2348666	2348657	2348777	2348813	3	0	2349427	10	1026
1	7	5	190	190	2	1	3863	0	3863	105	2350453	2350453	2352586	3863	2356466	2356449	2356554	2356586	1	115	2357187	9	932
1	7	5	191	191	2	2	2703	0	2703	114	2358119	2358289	2361826	2703	2364546	2364529	2364643	2364680	3	0	2365279	9	934
1	7	5	192	192	2	1	1676	0	1676	104	2366213	2366337	2367373	1676	2369066	2369049	2369153	2369186	2	95	2370306	6	627
1	7	5	193	193	2	2	1664	0	1664	128	2370933	2372034	2376065	1664	2377746	2377729	2377857	2377893	3	0	2378492	7	734
1	7	5	194	194	2	1	948	0	948	106	2379226	2379378	2383412	948	2384372	2384360	2384466	2384506	1	170	2385119	10	1027
1	7	5	195	195	2	1	2146	0	2146	89	2386146	2386146	2389279	2146	2391438	2391425	2391514	2391546	1	150	2392159	5	533
1	7	5	196	196	2	2	3436	0	3436	97	2392692	2392905	2395932	3436	2399386	2399368	2399465	2399505	3	0	2400119	9	933
1	7	5	197	197	2	1	3894	0	3894	105	2401052	2401052	2404186	3894	2408092	2408080	2408185	2408226	1	130	2408839	9	932
1	7	5	198	198	2	2	5543	0	5543	113	2409771	2416753	2420785	5543	2426345	2426328	2426441	2426479	3	0	2427092	8	826
1	7	5	199	199	2	2	6163	0	6163	104	2427918	2428040	2430078	6163	2436251	2436241	2436345	2436385	3	0	2436998	6	626
1	7	5	200	200	2	1	4584	0	4584	119	2437624	2437960	2439505	4584	2444104	2444089	2444208	2444251	2	110	2445371	9	0
1	7	6	201	201	1	2	0	1071	1071	585	2454624	2463695	2468091	2553	2470744	2471815	2472400	2472438	3	0	2473037	5	533
1	7	6	202	202	1	1	0	375	375	113	2473570	2475231	2477757	2722	2480584	2480959	2481072	2481117	1	205	2481730	7	734
1	7	6	203	203	1	2	0	256	256	360	2482464	2483463	2484983	3336	2488424	2488680	2489040	2489077	3	0	2489677	8	826
1	7	6	204	204	1	1	0	393	393	112	2490503	2491088	2495116	3396	2498623	2499016	2499128	2499170	1	185	2499770	5	533
1	7	6	205	205	1	2	0	306	306	113	2500303	2507239	2511263	4594	2515956	2516262	2516375	2516409	3	0	2517022	10	1028
1	7	6	206	206	1	1	0	346	346	128	2518050	2518050	2520183	3951	2524236	2524582	2524710	2524742	1	165	2525343	7	733
1	7	6	207	207	1	1	0	310	310	127	2526076	2526550	2528583	4514	2533209	2533519	2533646	2533689	1	145	2534289	10	1026
1	7	6	208	208	1	2	0	477	477	127	2535315	2535879	2536916	2192	2539209	2539686	2539813	2539849	3	0	2540449	8	826
1	7	6	209	209	1	2	0	314	314	119	2541275	2541942	2545462	4227	2549796	2550110	2550229	2550262	3	0	2550862	7	734
1	7	6	210	210	1	2	0	357	357	127	2551596	2552157	2555182	3674	2558969	2559326	2559453	2559488	3	0	2560089	8	826
1	7	6	211	211	1	1	0	320	320	128	2560915	2561365	2565396	1887	2567382	2567702	2567830	2567861	2	125	2568981	6	627
1	7	6	212	212	1	1	0	360	360	120	2569608	2569608	2571741	1337	2573182	2573542	2573662	2573701	1	200	2574302	10	1026
1	7	6	213	213	1	2	0	392	392	104	2575328	2575765	2579288	2382	2581781	2582173	2582277	2582314	3	0	2582915	7	733
1	7	6	214	214	1	1	0	309	309	121	2583648	2583854	2587888	2133	2590128	2590437	2590558	2590595	1	180	2591194	7	734
1	7	6	215	215	1	2	0	325	325	135	2591928	2592054	2594581	2646	2597328	2597653	2597788	2597821	3	0	2598421	9	933
1	7	6	216	216	1	1	0	264	264	153	2599354	2599772	2600808	3148	2604061	2604325	2604478	2604515	1	160	2605128	5	533
1	7	6	217	217	1	1	0	301	301	152	2605661	2605661	2606794	3984	2610888	2611189	2611341	2611381	2	140	2612514	8	827
1	7	6	218	218	1	2	0	305	305	105	2613341	2614140	2617167	4398	2621674	2621979	2622084	2622114	3	0	2622728	6	626
1	7	6	219	219	1	2	0	295	295	138	2623354	2623884	2626914	2954	2629980	2630275	2630413	2630447	3	0	2631047	10	1026
1	7	6	220	220	1	1	0	262	262	127	2632073	2632404	2633927	4014	2638047	2638309	2638436	2638474	1	215	2639087	10	1026
1	7	6	221	221	1	2	0	334	334	135	2640113	2640548	2643580	2157	2645847	2646181	2646316	2646354	3	0	2646967	9	933
1	7	6	222	222	1	1	0	364	364	129	2647900	2648459	2651486	1458	2653047	2653411	2653540	2653580	1	195	2654180	8	827
1	7	6	223	223	1	2	0	442	442	105	2655007	2655443	2657967	2167	2660233	2660675	2660780	2660819	3	0	2661420	9	933
1	7	6	224	224	1	1	0	373	373	96	2662353	2663028	2664553	784	2665446	2665819	2665915	2665953	1	175	2666553	6	627
1	7	6	225	225	1	2	0	314	314	127	2667180	2667715	2669232	4460	2673793	2674107	2674234	2674272	3	0	2674873	8	826
1	7	6	226	226	1	1	0	267	267	136	2675699	2676211	2679246	2675	2682032	2682299	2682435	2682473	1	155	2683086	5	533
1	7	6	227	227	1	2	0	378	378	121	2683619	2684436	2685459	5345	2690912	2691290	2691411	2691445	3	0	2692046	8	826
1	7	6	228	228	1	1	0	294	294	104	2692872	2693442	2694966	3374	2698445	2698739	2698843	2698886	1	135	2699499	8	826
1	7	6	229	229	1	2	0	318	318	137	2700325	2700571	2702605	4871	2707579	2707897	2708034	2708072	3	0	2708672	6	627
1	7	6	230	230	1	2	0	306	306	136	2709299	2709827	2711858	2703	2714672	2714978	2715114	2715151	3	0	2715752	7	733
1	7	6	231	231	1	1	0	337	337	122	2716485	2716850	2718379	3863	2722352	2722689	2722811	2722845	2	115	2723979	8	826
1	7	6	232	232	1	1	0	259	259	671	2724805	2731602	2734125	1676	2735911	2736170	2736841	2736885	2	190	2738031	6	627
1	7	6	233	233	1	1	0	381	381	112	2738658	2745354	2747871	948	2748925	2749306	2749418	2749458	1	265	2750071	7	734
1	7	6	234	234	1	1	0	397	397	119	2750805	2755641	2759671	2146	2761924	2762321	2762440	2762484	1	245	2763084	10	1026
1	7	6	235	235	1	2	0	313	313	130	2764110	2764673	2765697	1664	2767471	2767784	2767914	2767951	3	0	2768551	5	533
1	7	6	236	236	1	2	0	329	329	119	2769084	2769753	2773271	3436	2776817	2777146	2777265	2777297	3	0	2777897	9	933
1	7	6	237	237	1	1	0	321	321	119	2778830	2779249	2781777	3894	2785777	2786098	2786217	2786257	1	225	2786870	5	533
1	7	6	238	238	1	1	0	280	280	127	2787403	2788216	2789243	4584	2793937	2794217	2794344	2794377	1	205	2794990	8	826
1	7	6	239	239	1	2	0	314	314	128	2795816	2796329	2799856	5543	2805510	2805824	2805952	2805990	3	0	2806590	5	533
1	7	6	240	240	1	2	0	319	319	137	2807123	2807672	2811189	6163	2817456	2817775	2817912	2817949	3	0	2818550	8	0
1	7	7	241	241	2	2	2917	0	2917	111	2856495	2859016	2861042	2917	2863976	2863959	2864070	2864108	3	0	2864709	7	733
1	7	7	242	242	2	1	4151	0	4151	114	2865442	2865760	2868295	4151	2872455	2872446	2872560	2872602	1	185	2873202	8	826
1	7	7	243	243	2	2	4954	0	4954	129	2874028	2874335	2875868	4954	2880828	2880822	2880951	2880988	3	0	2881602	8	826
1	7	7	244	244	2	1	3330	0	3330	129	2882428	2891839	2892868	3330	2896215	2896198	2896327	2896361	1	165	2896975	8	826
1	7	7	245	245	2	1	2880	0	2880	136	2897801	2904711	2908254	2880	2911147	2911134	2911270	2911308	1	145	2911907	9	947
1	7	7	246	246	2	2	3272	0	3272	129	2912854	2912854	2915494	3272	2918774	2918766	2918895	2918934	3	0	2919534	9	934
1	7	7	247	247	2	2	1555	0	1555	111	2920468	2920468	2923107	1555	2924681	2924662	2924773	2924813	3	0	2925414	9	934
1	7	7	248	248	2	1	2438	0	2438	104	2926348	2926348	2929480	2438	2931934	2931918	2932022	2932054	1	125	2932667	7	733
1	7	7	249	249	2	2	3285	0	3285	112	2933400	2933526	2934561	3285	2937854	2937846	2937958	2938000	3	0	2938601	8	826
1	7	7	250	250	2	2	2913	0	2913	105	2939427	2946414	2947947	2913	2950867	2950860	2950965	2951000	3	0	2951613	7	734
1	7	7	251	251	2	1	3421	0	3421	111	2952347	2952733	2956760	3421	2960187	2960181	2960292	2960333	2	105	2961453	7	734
1	7	7	252	252	2	1	4181	0	4181	104	2962187	2962381	2964920	4181	2969106	2969101	2969205	2969239	1	180	2969853	6	626
1	7	7	253	253	2	2	5411	0	5411	103	2970479	2971028	2974066	5411	2979493	2979477	2979580	2979612	3	0	2980227	6	626
1	7	7	254	254	2	1	1709	0	1709	113	2980853	2981973	2982999	1709	2984720	2984708	2984821	2984853	1	160	2985453	7	733
1	7	7	255	255	2	2	4759	0	4759	105	2986186	2986517	2988053	4759	2992826	2992812	2992917	2992959	3	0	2993560	5	533
1	7	7	256	256	2	1	3780	0	3780	88	2994093	2994493	2998039	3780	3001825	3001819	3001907	3001945	1	140	3002546	6	626
1	7	7	257	257	2	2	3069	0	3069	103	3003172	3003451	3005479	3069	3008559	3008548	3008651	3008692	3	0	3009306	9	920
1	7	7	258	258	2	1	1971	0	1971	104	3010226	3010452	3013985	1971	3015972	3015956	3016060	3016092	1	120	3016692	9	933
1	7	7	259	259	2	1	564	0	564	113	3017625	3024651	3026679	564	3027252	3027243	3027356	3027398	2	100	3028519	10	1026
1	7	7	260	260	2	2	2950	0	2950	112	3029545	3029964	3030998	2950	3033958	3033948	3034060	3034092	3	0	3034719	7	732
1	7	7	261	261	2	2	3569	0	3569	114	3035451	3035451	3039585	3569	3043171	3043154	3043268	3043305	3	0	3043904	6	627
1	7	7	262	262	2	1	3980	0	3980	113	3044531	3051483	3054518	3980	3058504	3058498	3058611	3058651	1	175	3059265	9	920
1	7	7	263	263	2	1	4334	0	4334	104	3060185	3067122	3071157	4334	3075504	3075491	3075595	3075638	1	155	3076237	6	627
1	7	7	264	264	2	2	5615	0	5615	96	3076864	3077178	3081211	5615	3086837	3086826	3086922	3086957	3	0	3087570	9	934
1	7	7	265	265	2	1	4989	0	4989	104	3088504	3088697	3090237	4989	3095237	3095226	3095330	3095370	1	135	3095983	8	828
1	7	7	266	266	2	1	4675	0	4675	112	3096811	3097042	3099583	4675	3104264	3104258	3104370	3104410	1	115	3105023	8	827
1	7	7	267	267	2	2	3402	0	3402	121	3105850	3112825	3113863	3402	3117276	3117265	3117386	3117423	3	0	3118036	5	533
1	7	7	268	268	2	2	3571	0	3571	103	3118569	3118769	3121303	3571	3124890	3124874	3124977	3125010	3	0	3125623	9	934
1	7	7	269	269	2	2	2109	0	2109	112	3126557	3126557	3128196	2109	3130316	3130305	3130417	3130449	3	0	3131050	8	826
1	7	7	270	270	2	1	1358	0	1358	106	3131876	3131876	3135010	1358	3136383	3136368	3136474	3136516	2	95	3137649	9	920
1	7	7	271	271	2	2	2502	0	2502	103	3138569	3138802	3140836	2502	3143343	3143338	3143441	3143476	3	0	3144076	9	933
1	7	7	272	272	2	1	2934	0	2934	102	3145009	3151840	3152876	2934	3155822	3155810	3155912	3155956	1	170	3156556	8	826
1	7	7	273	273	2	2	3874	0	3874	112	3157382	3157382	3161022	3874	3164902	3164896	3165008	3165049	3	0	3165648	10	1028
1	7	7	274	274	2	1	4441	0	4441	103	3166676	3167104	3170648	4441	3175102	3175089	3175192	3175235	1	150	3175835	5	533
1	7	7	275	275	2	1	5087	0	5087	104	3176368	3176695	3179729	5087	3184835	3184816	3184920	3184955	1	130	3185568	9	934
1	7	7	276	276	2	2	4452	0	4452	113	3186502	3186502	3190635	4452	3195102	3195087	3195200	3195234	3	0	3195848	6	627
1	7	7	277	277	2	1	3843	0	3843	128	3196475	3203433	3205461	3843	3209314	3209304	3209432	3209475	2	110	3210595	7	733
1	7	7	278	278	2	2	3309	0	3309	104	3211328	3213159	3216194	3309	3219515	3219503	3219607	3219647	3	0	3220261	6	627
1	7	7	279	279	2	2	2635	0	2635	87	3220888	3221039	3222581	2635	3225221	3225216	3225303	3225341	3	0	3225954	8	826
1	7	7	280	280	2	1	1255	0	1255	113	3226780	3233910	3237447	1255	3238714	3238702	3238815	3238847	1	185	3239447	9	0
1	7	8	281	281	1	2	0	310	310	128	3246954	3255014	3257047	2917	3260073	3260383	3260511	3260540	3	0	3261140	6	640
1	7	8	282	282	1	1	0	285	285	121	3261780	3263215	3266246	4151	3270513	3270798	3270919	3270953	1	185	3271553	10	1027
1	7	8	283	283	1	2	0	290	290	103	3272580	3273117	3277153	4954	3282220	3282510	3282613	3282646	3	0	3283260	9	932
1	7	8	284	284	1	1	0	311	311	112	3284192	3284719	3287246	3330	3290686	3290997	3291109	3291152	1	165	3291753	8	826
1	7	8	285	285	1	2	0	308	308	121	3292579	3293223	3297259	3272	3300633	3300941	3301062	3301099	3	0	3301713	8	826
1	7	8	286	286	1	1	0	291	291	136	3302539	3303037	3304072	2880	3307059	3307350	3307486	3307525	1	145	3308126	8	826
1	7	8	287	287	1	1	0	280	280	120	3308952	3315869	3316898	2438	3319445	3319725	3319845	3319886	1	125	3320485	8	828
1	7	8	288	288	1	2	0	693	693	121	3321313	3321313	3325445	1555	3327112	3327805	3327926	3327965	3	0	3328565	8	827
1	7	8	289	289	1	2	0	347	347	128	3329392	3329926	3332952	3285	3336338	3336685	3336813	3336845	3	0	3337445	7	734
1	7	8	290	290	1	2	0	315	315	128	3338179	3338726	3341245	2913	3344258	3344573	3344701	3344738	3	0	3345352	9	933
1	7	8	291	291	1	1	0	323	323	136	3346285	3347004	3348524	3421	3352058	3352381	3352517	3352552	2	105	3353685	9	933
1	7	8	292	292	1	1	0	275	275	128	3354618	3355804	3357324	4181	3361618	3361893	3362021	3362058	1	180	3362658	6	626
1	7	8	293	293	1	2	0	326	326	119	3363284	3363996	3367031	5411	3372551	3372877	3372996	3373031	3	0	3373645	10	1026
1	7	8	294	294	1	1	0	339	339	119	3374671	3374892	3377924	1709	3379737	3380076	3380195	3380230	1	160	3380831	5	533
1	7	8	295	295	1	2	0	491	491	95	3381364	3381916	3382950	4759	3387817	3388308	3388403	3388444	3	0	3389058	8	826
1	7	8	296	296	1	1	0	290	290	112	3389884	3390451	3392483	3780	3396377	3396667	3396779	3396817	1	140	3397417	9	934
1	7	8	297	297	1	1	0	270	270	128	3398351	3405403	3407924	1971	3410004	3410274	3410402	3410443	2	120	3411563	8	827
1	7	8	298	298	1	2	0	400	400	111	3412390	3412668	3416190	3069	3419363	3419763	3419874	3419910	3	0	3420510	7	733
1	7	8	299	299	1	2	0	347	347	111	3421243	3421570	3425604	2950	3428656	3429003	3429114	3429149	3	0	3429750	7	733
1	7	8	300	300	1	1	0	550	550	119	3430483	3430619	3434163	564	3434829	3435379	3435498	3435536	1	195	3436149	6	627
1	7	8	301	301	1	2	0	375	375	121	3436776	3437450	3440482	3569	3444163	3444538	3444659	3444696	3	0	3445310	10	1026
1	7	8	302	302	1	1	0	298	298	105	3446336	3446336	3448963	3980	3453056	3453354	3453459	3453496	1	175	3454109	7	734
1	7	8	303	303	1	2	0	313	313	390	3454843	3454958	3457482	5615	3463202	3463515	3463905	3463936	3	0	3464535	9	934
1	7	8	304	304	1	1	0	336	336	112	3465469	3466417	3468442	4334	3472882	3473218	3473330	3473362	1	155	3473976	7	733
1	7	8	305	305	1	2	0	373	373	136	3474709	3475098	3476122	3402	3479629	3480002	3480138	3480175	3	0	3480775	10	1027
1	7	8	306	306	1	1	0	289	289	136	3481802	3481802	3484429	4989	3489521	3489810	3489946	3489988	2	135	3491108	9	934
1	7	8	307	307	1	2	0	403	403	135	3492042	3493050	3494575	3571	3498255	3498658	3498793	3498828	3	0	3499428	9	933
1	7	8	308	308	1	1	0	307	307	128	3500361	3500361	3501988	4675	3506774	3507081	3507209	3507241	1	210	3507854	7	734
1	7	8	309	309	1	2	0	352	352	143	3508588	3509113	3511147	2109	3513361	3513713	3513856	3513895	3	0	3514508	9	933
1	7	8	310	310	1	2	0	292	292	121	3515441	3515441	3518574	2502	3521188	3521480	3521601	3521641	3	0	3522241	10	1027
1	7	8	311	311	1	1	0	557	557	89	3523268	3523268	3525401	1358	3526867	3527424	3527513	3527548	1	190	3528161	8	826
1	7	8	312	312	1	1	0	295	295	113	3528987	3529121	3530641	2934	3533681	3533976	3534089	3534121	1	170	3534734	8	827
1	7	8	313	313	1	1	0	276	276	128	3535561	3535561	3539200	4441	3543747	3544023	3544151	3544188	1	150	3544801	9	932
1	7	8	314	314	1	1	0	288	288	103	3545733	3545733	3549374	5087	3554561	3554849	3554952	3554987	1	130	3555601	8	826
1	7	8	315	315	1	2	0	320	320	119	3556427	3556427	3560054	3874	3564040	3564360	3564479	3564521	3	0	3565134	5	533
1	7	8	316	316	1	2	0	384	384	96	3565667	3565809	3566840	4452	3571400	3571784	3571880	3571920	3	0	3572533	5	533
1	7	8	317	317	1	1	0	344	344	112	3573066	3580008	3581533	3843	3585479	3585823	3585935	3585973	2	110	3587106	8	827
1	7	8	318	318	1	1	0	529	529	103	3587933	3588352	3591880	1255	3593239	3593768	3593871	3593906	1	185	3594520	10	1026
1	7	8	319	319	1	2	0	742	742	88	3595546	3595546	3596692	3309	3600105	3600847	3600935	3600973	3	0	3601572	6	627
1	7	8	320	320	1	2	0	592	592	103	3602199	3602199	3606332	2635	3609079	3609671	3609774	3609813	3	0	3610412	9	0
1	8	1	1	1	2	1	1694	0	1694	230	481300	485922	488980	1694	490699	490674	490904	490993	1	350	491606	9	920
1	8	1	2	2	2	2	1505	0	1505	240	492526	493568	496112	1505	497633	497617	497857	497886	3	0	498499	7	733
1	8	1	3	3	2	1	1874	0	1874	248	499232	499850	500886	1874	502766	502760	503008	503046	1	330	503646	7	720
1	8	1	4	4	2	2	349	0	349	192	504366	504760	507299	349	507659	507648	507840	507873	3	0	508473	9	920
1	8	1	5	5	2	2	2064	0	2064	144	509393	519159	521192	2064	523272	523256	523400	523433	3	0	524032	7	747
1	8	1	6	6	2	2	1468	0	1468	191	524779	525368	528405	1468	529886	529873	530064	530099	3	0	530699	5	520
1	8	1	7	7	2	1	1546	0	1546	184	531219	532064	533606	1546	535165	535152	535336	535379	1	310	535992	5	520
1	8	1	8	8	2	1	2245	0	2245	192	536512	537385	538419	2245	540672	540664	540856	540898	1	290	541499	9	933
1	8	1	9	9	2	2	1146	0	1146	168	542432	542656	545686	1146	546845	546832	547000	547032	3	0	547632	9	933
1	8	1	10	10	2	1	2399	0	2399	176	548565	549088	551632	2399	554045	554031	554207	554245	1	270	554858	8	827
1	8	1	11	11	2	1	1570	0	1570	176	555685	556088	558125	1570	559712	559695	559871	559911	1	250	560512	7	719
1	8	1	12	12	2	2	2235	0	2235	168	561231	561648	562685	2235	564925	564920	565088	565125	3	0	565738	6	627
1	8	1	13	13	2	1	2052	0	2052	168	566365	566903	568939	2052	571005	570991	571159	571191	1	230	571791	5	521
1	8	1	14	14	2	1	1171	0	1171	153	572312	572872	576404	1171	577591	577575	577728	577765	1	210	578378	9	920
1	8	1	15	15	2	2	1533	0	1533	168	579298	579712	583738	1533	585284	585271	585439	585471	3	0	586071	8	826
1	8	1	16	16	2	2	1813	0	1813	161	586897	587312	589338	1813	591164	591151	591312	591351	3	0	591951	8	826
1	8	1	17	17	2	2	2528	0	2528	153	592777	593679	594711	2528	597258	597239	597392	597431	3	0	598044	6	627
1	8	1	18	18	2	1	2418	0	2418	176	598671	599247	600284	2418	602711	602702	602878	602911	1	190	603511	9	933
1	8	1	19	19	2	1	819	0	819	153	604444	604976	608004	819	608831	608823	608976	609018	1	170	609631	5	519
1	8	1	20	20	2	2	1089	0	1089	160	610150	610647	613190	1089	614284	614279	614439	614471	3	0	615070	9	920
1	8	1	21	21	2	2	2051	0	2051	153	615990	616406	619443	2051	621511	621494	621647	621684	3	0	622284	5	533
1	8	1	22	22	2	1	1669	0	1669	201	622817	623959	627497	1669	629177	629166	629367	629403	2	150	630537	10	1027
1	8	1	23	23	2	1	1749	0	1749	160	631564	631959	633497	1749	635257	635246	635406	635443	1	225	636044	6	626
1	8	1	24	24	2	2	2013	0	2013	161	636670	637558	639097	2013	641123	641110	641271	641311	3	0	641910	10	1027
1	8	1	25	25	2	1	1496	0	1496	184	642937	643255	646790	1496	648297	648286	648470	648510	1	205	649110	9	920
1	8	1	26	26	2	1	1082	0	1082	175	650030	650606	654644	1082	655736	655726	655901	655937	1	185	656536	8	827
1	8	1	27	27	2	2	1850	0	1850	168	657363	657710	661243	1850	663109	663093	663261	663296	3	0	663897	6	626
1	8	1	28	28	2	2	2263	0	2263	185	664523	665173	666710	2263	668989	668973	669158	669189	3	0	669803	5	520
1	8	1	29	29	2	2	2272	0	2272	168	670323	671078	674109	2272	676390	676381	676549	676590	3	0	677189	9	920
1	8	1	30	30	2	1	2685	0	2685	201	678109	678430	679456	2685	682149	682141	682342	682376	2	165	683496	5	533
1	8	1	31	31	2	1	1635	0	1635	209	684029	684621	686162	1635	687803	687797	688006	688043	1	240	688643	7	719
1	8	1	32	32	2	2	1742	0	1742	143	689362	689590	692136	1742	693883	693878	694021	694056	3	0	694669	10	1040
1	8	1	33	33	2	1	2033	0	2033	183	695709	695709	699349	2033	701389	701382	701565	701603	1	220	702216	5	519
1	8	1	34	34	2	2	2594	0	2594	176	702735	703189	704723	2594	707322	707317	707493	707522	3	0	708136	8	826
1	8	1	35	35	2	2	2483	0	2483	183	708962	709085	713122	2483	715615	715605	715788	715829	3	0	716429	7	733
1	8	1	36	36	2	1	1631	0	1631	273	717162	717558	721589	1631	723229	723220	723493	723535	2	200	724655	7	734
1	8	1	37	37	2	1	831	0	831	265	725389	725925	729469	831	730309	730300	730565	730602	1	275	731202	6	626
1	8	1	38	38	2	2	2808	0	2808	201	731828	732292	734828	2808	737642	737636	737837	737868	3	0	738481	6	627
1	8	1	39	39	2	1	2585	0	2585	238	739108	739796	741828	2585	744428	744413	744651	744682	1	255	745295	8	826
1	8	1	40	40	2	2	2318	0	2318	248	746121	746788	750814	2318	753148	753132	753380	753415	3	0	754015	10	0
1	8	2	41	1	1	1	0	320	320	288	939238	940809	944864	1694	946664	946984	947272	947345	1	350	947958	6	626
1	8	2	42	2	1	2	0	328	328	280	948584	958136	961171	1505	962784	963112	963392	963424	3	0	964024	6	640
1	8	2	43	3	1	2	0	600	600	248	964664	965136	968171	349	968624	969224	969472	969504	3	0	970117	5	533
1	8	2	44	4	1	1	0	340	340	255	970650	971089	973610	1874	975597	975937	976192	976224	1	330	976824	5	533
1	8	2	45	5	1	1	0	344	344	263	977357	984776	987811	1546	989464	989808	990071	990104	1	310	990703	5	534
1	8	2	46	6	1	2	0	559	559	328	991237	992064	993090	2064	995264	995823	996151	996184	3	0	996797	9	934
1	8	2	47	7	1	2	0	358	358	223	997731	997731	1001356	1468	1002930	1003288	1003511	1003543	3	0	1004144	7	733
1	8	2	48	8	1	1	0	307	307	287	1004877	1004877	1008010	2245	1010356	1010663	1010950	1010983	1	290	1011597	6	626
1	8	2	49	9	1	2	0	358	358	223	1012223	1012567	1014597	1146	1015850	1016208	1016431	1016463	3	0	1017076	8	827
1	8	2	50	10	1	1	0	339	339	264	1017903	1017903	1020529	2399	1023036	1023375	1023639	1023676	1	270	1024276	7	734
1	8	2	51	11	1	1	0	314	314	200	1025010	1025010	1026636	1570	1028316	1028630	1028830	1028862	1	250	1029463	7	732
1	8	2	52	12	1	2	0	299	299	288	1030195	1030195	1034329	2235	1036675	1036974	1037262	1037303	3	0	1037915	10	1027
1	8	2	53	13	1	1	0	346	346	225	1038942	1038942	1040076	2052	1042236	1042582	1042807	1042849	1	230	1043449	7	734
1	8	2	54	14	1	2	0	317	317	224	1044183	1044183	1047810	1533	1049449	1049766	1049990	1050022	3	0	1050636	7	733
1	8	2	55	15	1	2	0	489	489	202	1051369	1052006	1054036	1813	1055956	1056445	1056647	1056676	3	0	1057289	7	733
1	8	2	56	16	1	1	0	454	454	248	1058022	1058022	1059648	1171	1060929	1061383	1061631	1061676	2	210	1062796	6	626
1	8	2	57	17	1	2	0	392	392	215	1063422	1064014	1067542	2528	1070182	1070574	1070789	1070822	3	0	1071436	6	626
1	8	2	58	18	1	2	0	331	331	183	1072062	1072326	1075356	1089	1076556	1076887	1077070	1077102	3	0	1077702	7	734
1	8	2	59	19	1	1	0	287	287	209	1078436	1078436	1080062	2418	1082582	1082869	1083078	1083115	1	285	1083729	7	733
1	8	2	60	20	1	1	0	405	405	176	1084462	1084462	1086088	819	1087009	1087414	1087590	1087622	1	265	1088235	6	626
1	8	2	61	21	1	1	0	333	333	216	1088861	1088861	1090995	1669	1092769	1093102	1093318	1093355	1	245	1093955	6	627
1	8	2	62	22	1	1	0	248	248	224	1094582	1094582	1097208	1749	1099062	1099310	1099534	1099568	1	225	1100182	6	639
1	8	2	63	23	1	2	0	310	310	216	1100821	1100821	1103968	2051	1106128	1106438	1106654	1106688	3	0	1107288	6	627
1	8	2	64	24	1	2	0	384	384	191	1107915	1107915	1109541	2013	1111661	1112045	1112236	1112274	3	0	1112888	8	827
1	8	2	65	25	1	1	0	302	302	238	1113715	1113715	1114848	1496	1116448	1116750	1116988	1117022	2	205	1118154	7	734
1	8	2	66	26	1	2	0	394	394	184	1118888	1118888	1120515	1850	1122475	1122869	1123053	1123088	3	0	1123701	9	934
1	8	2	67	27	1	2	0	296	296	217	1124635	1124635	1127287	2263	1129661	1129957	1130174	1130208	3	0	1130808	7	733
1	8	2	68	28	1	1	0	334	334	223	1131541	1131813	1134341	1082	1135527	1135861	1136084	1136114	1	280	1136728	6	627
1	8	2	69	29	1	2	0	331	331	295	1137355	1137732	1141261	2272	1143634	1143965	1144260	1144301	3	0	1144914	10	1026
1	8	2	70	30	1	1	0	378	378	176	1145940	1145940	1149567	2685	1152354	1152732	1152908	1152940	1	260	1153554	7	733
1	8	2	71	31	1	2	0	524	524	199	1154287	1154287	1155420	1742	1157273	1157797	1157996	1158033	3	0	1158647	7	733
1	8	2	72	32	1	1	0	1018	1018	201	1159380	1159380	1163007	1635	1164754	1165772	1165973	1166007	1	240	1166620	7	734
1	8	2	73	33	1	1	0	313	313	215	1167354	1168572	1170606	2033	1172740	1173053	1173268	1173300	1	220	1173913	8	827
1	8	2	74	34	1	2	0	282	282	281	1174740	1174859	1178887	2594	1181593	1181875	1182156	1182193	3	0	1182807	5	533
1	8	2	75	35	1	1	0	299	299	249	1183340	1183676	1187700	1631	1189433	1189732	1189981	1190020	2	200	1191140	8	827
1	8	2	76	36	1	2	0	364	364	248	1191967	1191967	1196100	2483	1198687	1199051	1199299	1199340	3	0	1199953	7	734
1	8	2	77	37	1	1	0	527	527	248	1200687	1201371	1202406	831	1203340	1203867	1204115	1204152	1	275	1204767	9	932
1	8	2	78	38	1	1	0	286	286	263	1205699	1205699	1206833	2585	1209526	1209812	1210075	1210112	2	255	1211246	6	627
1	8	2	79	39	1	2	0	362	362	233	1211873	1212347	1214873	2808	1217793	1218155	1218388	1218419	3	0	1219032	9	934
1	8	2	80	40	1	2	0	332	332	310	1219966	1225171	1227206	2318	1229632	1229964	1230274	1230313	3	0	1230926	9	0
1	8	3	81	1	2	1	5597	0	5597	240	1251365	1254011	1257045	5597	1262658	1262642	1262882	1262925	2	235	1264045	7	733
1	8	3	82	2	2	2	970	0	970	184	1264778	1273851	1276392	970	1277378	1277362	1277546	1277578	3	0	1278231	8	840
1	8	3	83	3	2	1	458	0	458	175	1279071	1279394	1280432	458	1280898	1280890	1281065	1281098	1	310	1281698	10	1027
1	8	3	84	4	2	2	326	0	326	215	1282725	1282725	1284364	326	1284698	1284690	1284905	1284938	3	0	1285538	7	734
1	8	3	85	5	2	2	446	0	446	224	1286272	1286272	1287404	446	1287857	1287850	1288074	1288111	3	0	1288725	8	826
1	8	3	86	6	2	2	1043	0	1043	192	1289551	1296418	1297951	1043	1299004	1298994	1299186	1299218	3	0	1299831	5	533
1	8	3	87	7	2	1	1695	0	1695	176	1300364	1300713	1304258	1695	1305964	1305953	1306129	1306164	1	290	1306777	6	627
1	8	3	88	8	2	1	1374	0	1374	176	1307404	1307738	1311764	1374	1313150	1313138	1313314	1313351	1	270	1313964	6	627
1	8	3	89	9	2	2	2053	0	2053	224	1314591	1315009	1318044	2053	1320110	1320097	1320321	1320351	3	0	1320964	6	627
1	8	3	90	10	2	1	2022	0	2022	191	1321591	1322329	1325364	2022	1327391	1327386	1327577	1327617	1	250	1328231	10	1026
1	8	3	91	11	2	1	1507	0	1507	191	1329257	1329521	1330551	1507	1332070	1332058	1332249	1332283	1	230	1332897	9	920
1	8	3	92	12	2	2	1734	0	1734	232	1333817	1334288	1336323	1734	1338070	1338057	1338289	1338323	3	0	1338924	6	626
1	8	3	93	13	2	1	1502	0	1502	184	1339550	1340258	1342283	1502	1343790	1343785	1343969	1344004	1	210	1344604	6	627
1	8	3	94	14	2	1	1728	0	1728	184	1345231	1345514	1349057	1728	1350790	1350785	1350969	1351003	1	190	1351616	9	934
1	8	3	95	15	2	2	1775	0	1775	225	1352550	1352840	1355377	1775	1357163	1357152	1357377	1357417	3	0	1358017	5	533
1	8	3	96	16	2	2	2056	0	2056	217	1358550	1359080	1362616	2056	1364683	1364672	1364889	1364923	3	0	1365536	7	734
1	8	3	97	17	2	2	1880	0	1880	256	1366270	1374240	1375776	1880	1377670	1377656	1377912	1377949	3	0	1378550	10	1026
1	8	3	98	18	2	1	2605	0	2605	168	1379576	1379688	1382723	2605	1385336	1385328	1385496	1385536	1	170	1386149	7	734
1	8	3	99	19	2	1	2453	0	2453	183	1386883	1387648	1388683	2453	1391149	1391136	1391319	1391362	2	150	1392496	8	826
1	8	3	100	20	2	2	2021	0	2021	199	1393322	1393647	1397683	2021	1399709	1399704	1399903	1399936	3	0	1400536	9	933
1	8	3	101	21	2	2	349	0	349	448	1401469	1401735	1405763	349	1406122	1406112	1406560	1406589	3	0	1407202	7	734
1	8	3	102	22	2	1	1987	0	1987	232	1407936	1408280	1411309	1987	1413309	1413296	1413528	1413563	2	225	1414695	6	627
1	8	3	103	23	2	1	1915	0	1915	223	1415322	1415599	1419629	1915	1421549	1421544	1421767	1421802	1	300	1422402	7	734
1	8	3	104	24	2	2	1274	0	1274	209	1423136	1423774	1426309	1274	1427589	1427583	1427792	1427828	3	0	1428429	5	533
1	8	3	105	25	2	1	2035	0	2035	168	1428962	1429552	1431589	2035	1433642	1433624	1433792	1433828	1	280	1434429	9	932
1	8	3	106	26	2	1	1648	0	1648	184	1435361	1435792	1438335	1648	1439988	1439983	1440167	1440201	1	260	1440802	6	627
1	8	3	107	27	2	2	1848	0	1848	224	1441429	1441720	1445255	1848	1447108	1447103	1447327	1447361	3	0	1447975	5	533
1	8	3	108	28	2	2	1286	0	1286	199	1448508	1448927	1452961	1286	1454255	1454247	1454446	1454481	3	0	1455095	9	933
1	8	3	109	29	2	2	1854	0	1854	175	1456028	1456028	1459161	1854	1461028	1461015	1461190	1461228	3	0	1461828	6	626
1	8	3	110	30	2	1	1208	0	1208	191	1462454	1462671	1464215	1208	1465428	1465423	1465614	1465654	1	240	1466268	8	827
1	8	3	111	31	2	1	755	0	755	225	1467095	1474831	1476867	755	1477628	1477622	1477847	1477881	2	220	1479015	7	732
1	8	3	112	32	2	2	2115	0	2115	207	1479747	1479747	1482388	2115	1484508	1484503	1484710	1484747	3	0	1485360	10	1028
1	8	3	113	33	2	1	1334	0	1334	167	1486388	1486388	1487521	1334	1488867	1488855	1489022	1489054	1	295	1489654	7	734
1	8	3	114	34	2	2	2036	0	2036	279	1490388	1490606	1494147	2036	1496188	1496183	1496462	1496494	3	0	1497107	8	827
1	8	3	115	35	2	2	1754	0	1754	241	1497934	1498614	1500147	1754	1501907	1501901	1502142	1502174	3	0	1502787	6	627
1	8	3	116	36	2	1	1976	0	1976	232	1503414	1504701	1505733	1976	1507721	1507709	1507941	1507974	1	275	1508587	10	1026
1	8	3	117	37	2	1	1638	0	1638	232	1509613	1509854	1511880	1638	1513533	1513518	1513750	1513787	1	255	1514400	6	626
1	8	3	118	38	2	2	594	0	594	545	1515026	1515814	1518347	594	1518946	1518941	1519486	1519521	3	0	1520134	6	626
1	8	3	119	39	2	1	1469	0	1469	217	1520760	1521381	1522920	1469	1524400	1524389	1524606	1524640	1	235	1525253	8	827
1	8	3	120	40	2	2	1688	0	1688	225	1526080	1526670	1530213	1688	1531906	1531901	1532126	1532160	3	0	1532773	7	0
1	8	4	121	1	1	1	0	352	352	273	1547133	1549310	1551826	5597	1557532	1557884	1558157	1558199	1	330	1558813	9	933
1	8	4	122	2	1	2	0	589	589	592	1559746	1560013	1562039	970	1563119	1563708	1564300	1564332	3	0	1564933	8	839
1	8	4	123	3	1	2	0	644	644	168	1565772	1566524	1569053	326	1569480	1570124	1570292	1570332	3	0	1570933	9	932
1	8	4	124	4	1	1	0	338	338	202	1571865	1571865	1574492	458	1575065	1575403	1575605	1575639	1	310	1576239	9	933
1	8	4	125	5	1	1	0	285	285	248	1577172	1577172	1578799	1695	1580599	1580884	1581132	1581172	1	290	1581772	6	626
1	8	4	126	6	1	2	0	433	433	215	1582398	1582398	1586025	446	1586572	1587005	1587220	1587252	3	0	1587865	7	734
1	8	4	127	7	1	2	0	264	264	217	1588599	1588599	1590226	1043	1591372	1591636	1591853	1591892	3	0	1592505	8	841
1	8	4	128	8	1	1	0	295	295	240	1593346	1593346	1595972	1374	1597452	1597747	1597987	1598025	1	270	1598639	8	826
1	8	4	129	9	1	2	0	430	430	199	1599465	1599465	1600599	2053	1602759	1603189	1603388	1603425	3	0	1604025	5	534
1	8	4	130	10	1	1	0	283	283	232	1604559	1604692	1606212	2022	1608345	1608628	1608860	1608892	1	250	1609505	9	934
1	8	4	131	11	1	1	0	414	414	248	1610439	1610439	1614064	1507	1615678	1616092	1616340	1616371	2	230	1617491	8	827
1	8	4	132	12	1	2	0	325	325	288	1618318	1618836	1622358	1734	1624198	1624523	1624811	1624852	3	0	1625465	6	640
1	8	4	133	13	1	1	0	2955	2955	313	1626105	1626260	1630291	1502	1631904	1634859	1635172	1635211	2	305	1636345	6	626
1	8	4	134	14	1	2	0	388	388	241	1636971	1637772	1640798	1775	1642678	1643066	1643307	1643345	3	0	1643958	6	626
1	8	4	135	15	1	2	0	408	408	256	1644584	1652100	1655131	2056	1657291	1657699	1657955	1657984	3	0	1658584	7	733
1	8	4	136	16	1	1	0	307	307	200	1659317	1659428	1662464	1728	1664304	1664611	1664811	1664851	1	380	1665464	8	826
1	8	4	137	17	1	2	0	339	339	289	1666290	1666290	1667917	1880	1669903	1670242	1670531	1670570	3	0	1671184	6	627
1	8	4	138	18	1	2	0	323	323	271	1671811	1671811	1675943	2021	1678064	1678387	1678658	1678690	3	0	1679304	7	733
1	8	4	139	19	1	1	0	320	320	264	1680037	1680037	1683663	2605	1686370	1686690	1686954	1686997	1	360	1687610	8	827
1	8	4	140	20	1	1	0	355	355	255	1688437	1688437	1690064	2453	1692623	1692978	1693233	1693276	1	340	1693877	6	626
1	8	4	141	21	1	1	0	371	371	238	1694503	1694503	1697130	1987	1699224	1699595	1699833	1699877	1	320	1700490	9	933
1	8	4	142	22	1	1	0	402	402	225	1701423	1701423	1702557	1915	1704583	1704985	1705210	1705250	1	300	1705863	7	734
1	8	4	143	23	1	2	0	480	480	209	1706597	1706597	1710236	349	1710689	1711169	1711378	1711409	3	0	1712010	10	1026
1	8	4	144	24	1	2	0	390	390	264	1713036	1713036	1717170	1274	1718556	1718946	1719210	1719249	3	0	1719862	9	934
1	8	4	145	25	1	1	0	333	333	256	1720796	1720796	1724930	2035	1727076	1727409	1727665	1727702	1	280	1728316	10	1027
1	8	4	146	26	1	2	0	446	446	240	1729343	1729343	1731476	1848	1733436	1733882	1734122	1734156	3	0	1734756	6	627
1	8	4	147	27	1	2	0	545	545	230	1735383	1735634	1737662	1286	1739049	1739594	1739824	1739862	3	0	1740476	8	827
1	8	4	148	28	1	1	0	479	479	135	1741303	1741303	1745436	1648	1747195	1747674	1747809	1747849	1	260	1748449	10	1027
1	8	4	149	29	1	2	0	410	410	216	1749476	1749476	1751103	1854	1753063	1753473	1753689	1753729	3	0	1754329	6	626
1	8	4	150	30	1	1	0	650	650	168	1754955	1755106	1756129	1208	1757448	1758098	1758266	1758302	1	240	1758915	10	1027
1	8	4	151	31	1	2	0	794	794	193	1759942	1759942	1761075	2115	1763302	1764096	1764289	1764328	3	0	1764941	5	535
1	8	4	152	32	1	1	0	381	381	184	1765476	1765476	1768608	755	1769476	1769857	1770041	1770075	1	220	1770689	5	533
1	8	4	153	33	1	1	0	350	350	224	1771222	1771222	1774356	1334	1775795	1776145	1776369	1776408	2	200	1777528	7	734
1	8	4	154	34	1	2	0	465	465	241	1778262	1778881	1780915	2036	1783062	1783527	1783768	1783809	3	0	1784422	10	1026
1	8	4	155	35	1	1	0	293	293	225	1785448	1785448	1789075	1976	1791154	1791447	1791672	1791715	1	275	1792328	7	734
1	8	4	156	36	1	2	0	389	389	274	1793062	1793416	1796448	1754	1798314	1798703	1798977	1799008	3	0	1799621	10	1026
1	8	4	157	37	1	1	0	336	336	282	1800647	1800647	1801781	1638	1803527	1803863	1804145	1804181	2	255	1805301	7	733
1	8	4	158	38	1	1	0	427	427	216	1806034	1806034	1808661	1469	1810261	1810688	1810904	1810954	1	330	1811567	10	1174
1	8	4	159	39	1	2	0	489	489	191	1812741	1812741	1814901	594	1815607	1816096	1816287	1816327	3	0	1816940	7	734
1	8	4	160	40	1	2	0	393	393	375	1817674	1817674	1818808	1688	1820607	1821000	1821375	1821407	3	0	1822021	8	0
1	8	5	161	1	2	1	1183	0	1183	185	1849873	1851791	1855327	1183	1856526	1856510	1856695	1856727	1	215	1857327	9	933
1	8	5	162	2	2	2	2037	0	2037	193	1858260	1858607	1861633	2037	1863687	1863670	1863863	1863900	3	0	1864514	5	533
1	8	5	163	3	2	1	1505	0	1505	192	1865047	1865902	1868446	1505	1869967	1869951	1870143	1870180	1	195	1870793	5	521
1	8	5	164	4	2	2	1625	0	1625	176	1871314	1872135	1874166	1625	1875807	1875791	1875967	1876006	3	0	1876606	6	627
1	8	5	165	5	2	2	1699	0	1699	192	1877233	1877623	1879659	1699	1881366	1881358	1881550	1881579	3	0	1882180	6	627
1	8	5	166	6	2	2	2347	0	2347	209	1882807	1889999	1891539	2347	1893899	1893886	1894095	1894126	3	0	1894739	7	734
1	8	5	167	7	2	1	205	0	205	1688	1895473	1895671	1901192	205	1901406	1901397	1903085	1903126	2	175	1904246	6	626
1	8	5	168	8	2	1	1465	0	1465	263	1904872	1905855	1907886	1465	1909365	1909351	1909614	1909646	2	250	1910819	7	734
1	8	5	169	9	2	2	1419	0	1419	207	1911553	1911789	1914819	1419	1916245	1916238	1916445	1916485	3	0	1917086	5	533
1	8	5	170	10	2	1	1831	0	1831	168	1917619	1918510	1921046	1831	1922886	1922877	1923045	1923085	1	325	1923686	9	920
1	8	5	171	11	2	1	1526	0	1526	199	1924606	1925125	1928152	1526	1929686	1929678	1929877	1929912	1	305	1930525	7	734
1	8	5	172	12	2	2	2068	0	2068	201	1931259	1931637	1932672	2068	1934752	1934740	1934941	1934979	3	0	1935592	8	827
1	8	5	173	13	2	1	1834	0	1834	209	1936419	1936419	1938059	1834	1939898	1939893	1940102	1940139	1	285	1940752	9	933
1	8	5	174	14	2	1	1682	0	1682	258	1941685	1941685	1944818	1682	1946512	1946500	1946758	1946792	1	265	1947405	10	1027
1	8	5	175	15	2	2	1946	0	1946	328	1948432	1948432	1950564	1946	1952524	1952510	1952838	1952871	3	0	1953472	6	626
1	8	5	176	16	2	2	1961	0	1961	279	1954098	1954270	1955805	1961	1957778	1957766	1958045	1958085	3	0	1958698	7	734
1	8	5	177	17	2	2	1977	0	1977	279	1959432	1959432	1960564	1977	1962552	1962541	1962820	1962858	3	0	1963472	9	932
1	8	5	178	18	2	1	2259	0	2259	215	1964404	1964404	1965538	2259	1967805	1967797	1968012	1968045	1	245	1968658	7	734
1	8	5	179	19	2	1	1992	0	1992	193	1969392	1969392	1970524	1992	1972524	1972516	1972709	1972751	1	225	1973364	7	734
1	8	5	180	20	2	2	1796	0	1796	289	1974098	1974098	1977231	1796	1979044	1979027	1979316	1979351	3	0	1979964	7	721
1	8	5	181	21	2	2	2503	0	2503	266	1980685	1987740	1989284	2503	1991804	1991787	1992053	1992084	3	0	1992697	9	920
1	8	5	182	22	2	1	2975	0	2975	217	1993617	2000852	2004884	2975	2007870	2007859	2008076	2008124	2	205	2009244	5	533
1	8	5	183	23	2	1	1907	0	1907	143	2009777	2009777	2012417	1907	2014337	2014324	2014467	2014510	1	280	2015124	10	1026
1	8	5	184	24	2	2	1925	0	1925	264	2016150	2016150	2019790	1925	2021724	2021715	2021979	2022017	3	0	2022630	7	733
1	8	5	185	25	2	1	586	0	586	680	2023363	2030756	2032297	586	2032897	2032883	2033563	2033604	2	260	2034724	9	920
1	8	5	186	26	2	1	2162	0	2162	232	2035644	2036100	2040137	2162	2042310	2042299	2042531	2042564	1	335	2043177	7	732
1	8	5	187	27	2	2	2127	0	2127	224	2043909	2045027	2048563	2127	2050710	2050690	2050914	2050949	3	0	2051563	7	720
1	8	5	188	28	2	2	1627	0	1627	241	2052283	2052737	2053775	1627	2055416	2055402	2055643	2055683	3	0	2056295	8	828
1	8	5	189	29	2	2	1955	0	1955	248	2057123	2057123	2060255	1955	2062216	2062210	2062458	2062496	3	0	2063109	8	827
1	8	5	190	30	2	1	1971	0	1971	176	2063936	2063936	2066576	1971	2068563	2068547	2068723	2068763	1	315	2069376	6	627
1	8	5	191	31	2	1	1904	0	1904	199	2070003	2070003	2073643	1904	2075563	2075547	2075746	2075789	1	295	2076402	6	627
1	8	5	192	32	2	2	2234	0	2234	214	2077029	2077029	2081161	2234	2083402	2083395	2083609	2083643	3	0	2084255	6	627
1	8	5	193	33	2	1	2203	0	2203	263	2084882	2084882	2089016	2203	2091228	2091219	2091482	2091522	1	275	2092136	10	1025
1	8	5	194	34	2	2	2089	0	2089	168	2093161	2093161	2095802	2089	2097908	2097891	2098059	2098096	3	0	2098709	9	933
1	8	5	195	35	2	2	1624	0	1624	176	2099642	2099642	2103282	1624	2104922	2104906	2105082	2105122	3	0	2105735	7	734
1	8	5	196	36	2	1	2274	0	2274	201	2106469	2107025	2109055	2274	2111335	2111329	2111530	2111562	1	255	2112175	7	733
1	8	5	197	37	2	1	2303	0	2303	209	2112908	2113497	2115042	2303	2117361	2117345	2117554	2117588	1	235	2118201	6	627
1	8	5	198	38	2	2	1497	0	1497	207	2118828	2126169	2127201	1497	2128708	2128698	2128905	2128935	3	0	2129548	6	627
1	8	5	199	39	2	1	1721	0	1721	233	2130175	2137473	2140015	1721	2141748	2141736	2141969	2142001	2	215	2143121	9	934
1	8	5	200	40	2	2	2564	0	2564	217	2144055	2144055	2148188	2564	2150761	2150752	2150969	2151001	3	0	2151614	10	0
1	8	6	201	1	1	1	0	382	382	223	2167454	2172296	2174814	1183	2176107	2176489	2176712	2176747	1	310	2177360	8	827
1	8	6	202	2	1	2	0	363	363	392	2178187	2178440	2180467	2037	2182613	2182976	2183368	2183400	3	0	2184014	7	733
1	8	6	203	3	1	2	0	323	323	280	2184747	2185280	2186801	1625	2188533	2188856	2189136	2189174	3	0	2189787	7	734
1	8	6	204	4	1	1	0	336	336	256	2190521	2197872	2200906	1505	2202520	2202856	2203112	2203147	1	290	2203760	9	933
1	8	6	205	5	1	1	0	1610	1610	321	2204693	2204693	2207826	205	2208133	2209743	2210064	2210106	2	270	2211227	5	533
1	8	6	206	6	1	2	0	454	454	592	2211760	2212999	2217026	1699	2218826	2219280	2219872	2219906	3	0	2220520	6	627
1	8	6	207	7	1	2	0	315	315	193	2221147	2221679	2225199	2347	2227652	2227967	2228160	2228199	3	0	2228813	8	827
1	8	6	208	8	1	1	0	280	280	192	2229640	2229640	2232266	1465	2233839	2234119	2234311	2234346	1	345	2234946	7	733
1	8	6	209	9	1	2	0	342	342	207	2235679	2235679	2239813	1419	2241346	2241688	2241895	2241933	3	0	2242546	8	826
1	8	6	210	10	1	1	0	272	272	256	2243372	2243372	2247506	1831	2249439	2249711	2249967	2249999	1	325	2250612	5	534
1	8	6	211	11	1	1	0	413	413	202	2251146	2251146	2252279	1526	2253905	2254318	2254520	2254559	1	305	2255159	7	733
1	8	6	212	12	1	2	0	296	296	274	2255892	2255892	2260025	2068	2262198	2262494	2262768	2262799	3	0	2263412	7	734
1	8	6	213	13	1	1	0	287	287	176	2264146	2264146	2267772	1834	2269719	2270006	2270182	2270226	1	285	2270839	7	732
1	8	6	214	14	1	2	0	395	395	224	2271571	2271571	2274198	1946	2276252	2276647	2276871	2276905	3	0	2277519	8	826
1	8	6	215	15	1	2	0	413	413	232	2278345	2285246	2286278	1961	2288345	2288758	2288990	2289024	3	0	2289625	7	733
1	8	6	216	16	1	1	0	423	423	225	2290358	2290358	2294491	1682	2296278	2296701	2296926	2296958	1	265	2297571	7	734
1	8	6	217	17	1	2	0	395	395	200	2298305	2298305	2300932	1977	2303011	2303406	2303606	2303638	3	0	2304251	8	827
1	8	6	218	18	1	2	0	384	384	201	2305078	2305078	2308211	1796	2310117	2310501	2310702	2310731	3	0	2311331	8	826
1	8	6	219	19	1	1	0	347	347	225	2312157	2312157	2314291	2259	2316650	2316997	2317222	2317265	1	245	2317878	5	533
1	8	6	220	20	1	1	0	347	347	232	2318411	2318411	2321037	1992	2323131	2323478	2323710	2323744	2	225	2324877	6	627
1	8	6	221	21	1	1	0	321	321	256	2325504	2325504	2328638	2975	2331717	2332038	2332294	2332330	1	300	2332931	8	826
1	8	6	222	22	1	1	0	302	302	264	2333757	2333757	2336891	1907	2338903	2339205	2339469	2339504	1	280	2340104	8	827
1	8	6	223	23	1	2	0	307	307	255	2340931	2340931	2344557	2503	2347170	2347477	2347732	2347771	3	0	2348384	6	626
1	8	6	224	24	1	2	0	508	508	199	2349010	2349010	2350144	1925	2352170	2352678	2352877	2352917	3	0	2353530	7	734
1	8	6	225	25	1	1	0	547	547	232	2354264	2354264	2355397	586	2356090	2356637	2356869	2356903	1	260	2357517	5	533
1	8	6	226	26	1	2	0	296	296	287	2358050	2358050	2359677	2127	2361917	2362213	2362500	2362530	3	0	2363144	9	932
1	8	6	227	27	1	2	0	366	366	207	2364076	2364076	2366210	1627	2367943	2368309	2368516	2368557	3	0	2369170	6	627
1	8	6	228	28	1	1	0	306	306	672	2369797	2369797	2370943	2162	2373210	2373516	2374188	2374223	2	240	2375356	7	734
1	8	6	229	29	1	2	0	622	622	191	2376090	2378908	2380437	1955	2382503	2383125	2383316	2383356	3	0	2383970	10	1026
1	8	6	230	30	1	1	0	377	377	194	2384996	2384996	2387623	1971	2389730	2390107	2390301	2390343	1	315	2390956	7	733
1	8	6	231	31	1	2	0	411	411	328	2391689	2391689	2393822	2234	2396169	2396580	2396908	2396942	3	0	2397543	7	733
1	8	6	232	32	1	1	0	324	324	238	2398276	2398611	2399636	1904	2401649	2401973	2402211	2402249	1	295	2402862	6	627
1	8	6	233	33	1	1	0	302	302	230	2403489	2403489	2405116	2203	2407423	2407725	2407955	2407996	1	275	2408596	7	733
1	8	6	234	34	1	2	0	305	305	240	2409329	2409329	2412956	2089	2415155	2415460	2415700	2415729	3	0	2416329	8	826
1	8	6	235	35	1	1	0	342	342	231	2417155	2417868	2419396	2274	2421782	2422124	2422355	2422396	1	255	2422995	9	934
1	8	6	236	36	1	2	0	427	427	215	2423929	2423929	2425556	1624	2427289	2427716	2427931	2427969	3	0	2428582	7	733
1	8	6	237	37	1	1	0	305	305	256	2429315	2436476	2438502	2303	2440915	2441220	2441476	2441515	2	235	2442648	10	1027
1	8	6	238	38	1	1	0	431	431	225	2443675	2443675	2446809	1721	2448635	2449066	2449291	2449328	1	310	2449941	8	828
1	8	6	239	39	1	2	0	472	472	217	2450769	2450769	2454395	1497	2455995	2456467	2456684	2456715	3	0	2457328	9	934
1	8	6	240	40	1	2	0	480	480	192	2458262	2458262	2461888	2564	2464555	2465035	2465227	2465261	3	0	2465861	5	0
1	8	7	241	1	2	1	1729	0	1729	202	2471208	2479602	2488008	1729	2489754	2489737	2489939	2489981	1	290	2490581	7	733
1	8	7	242	2	2	2	1893	0	1893	217	2491314	2491825	2495860	1893	2497768	2497753	2497970	2498007	3	0	2498607	8	840
1	8	7	243	3	2	1	2123	0	2123	223	2499447	2499906	2502447	2123	2504580	2504570	2504793	2504834	1	270	2505447	7	734
1	8	7	244	4	2	2	1615	0	1615	202	2506181	2508369	2509914	1615	2511540	2511529	2511731	2511767	3	0	2512367	8	826
1	8	7	245	5	2	2	1499	0	1499	207	2513193	2513650	2516687	1499	2518193	2518186	2518393	2518434	3	0	2519047	9	934
1	8	7	246	6	2	2	1366	0	1366	176	2519981	2519981	2521620	1366	2522993	2522986	2523162	2523193	3	0	2523807	5	520
1	8	7	247	7	2	1	650	0	650	217	2524327	2524689	2526727	650	2527394	2527377	2527594	2527633	1	250	2528233	9	934
1	8	7	248	8	2	1	1626	0	1626	201	2529167	2529167	2530807	1626	2532446	2532433	2532634	2532673	1	230	2533273	9	933
1	8	7	249	9	2	2	1218	0	1218	207	2534206	2534206	2537847	1218	2539073	2539065	2539272	2539314	3	0	2539927	7	733
1	8	7	250	10	2	1	1446	0	1446	217	2540660	2540874	2543899	1446	2545353	2545345	2545562	2545593	2	210	2546713	5	533
1	8	7	251	11	2	1	1856	0	1856	215	2547246	2547681	2548713	1856	2550579	2550569	2550784	2550819	1	285	2551420	6	626
1	8	7	252	12	2	2	2053	0	2053	216	2552046	2553313	2554340	2053	2556406	2556393	2556609	2556647	3	0	2557246	9	934
1	8	7	253	13	2	1	1469	0	1469	217	2558180	2558320	2560859	1469	2562339	2562328	2562545	2562579	1	265	2563180	5	533
1	8	7	254	14	2	1	1360	0	1360	185	2563713	2564369	2567912	1360	2569286	2569272	2569457	2569499	1	245	2570112	5	521
1	8	7	255	15	2	2	1683	0	1683	200	2570633	2571049	2574086	1683	2575779	2575769	2575969	2576006	3	0	2576619	7	734
1	8	7	256	16	2	2	2567	0	2567	215	2577353	2577865	2578898	2567	2581473	2581465	2581680	2581712	3	0	2582313	6	626
1	8	7	257	17	2	2	1814	0	1814	160	2582939	2585625	2586659	1814	2588485	2588473	2588633	2588672	3	0	2589272	8	827
1	8	7	258	18	2	1	1773	0	1773	207	2590099	2590344	2594379	1773	2596165	2596152	2596359	2596392	1	225	2596992	10	1027
1	8	7	259	19	2	1	1593	0	1593	215	2598019	2598019	2600151	1593	2601752	2601744	2601959	2601992	2	205	2603125	7	733
1	8	7	260	20	2	2	1216	0	1216	610	2603858	2604039	2608071	1216	2609298	2609287	2609897	2609925	3	0	2610538	8	827
1	8	7	261	21	2	2	1587	0	1587	264	2611365	2611791	2614325	1587	2615925	2615912	2616176	2616205	3	0	2616818	6	626
1	8	7	262	22	2	1	1869	0	1869	176	2617444	2618719	2621258	1869	2623138	2623127	2623303	2623338	1	280	2623939	7	732
1	8	7	263	23	2	1	2115	0	2115	224	2624671	2625288	2627324	2115	2629444	2629439	2629663	2629698	1	260	2630312	8	826
1	8	7	264	24	2	2	1831	0	1831	248	2631138	2631407	2633951	1831	2635791	2635782	2636030	2636071	3	0	2636685	6	627
1	8	7	265	25	2	1	2083	0	2083	225	2637312	2638056	2639084	2083	2641178	2641167	2641392	2641431	1	240	2642044	9	934
1	8	7	266	26	2	1	1791	0	1791	209	2642978	2643216	2646751	1791	2648551	2648542	2648751	2648791	1	220	2649404	7	734
1	8	7	267	27	2	2	1843	0	1843	240	2650138	2650622	2652164	1843	2654018	2654007	2654247	2654284	3	0	2654897	10	1027
1	8	7	268	28	2	2	1968	0	1968	240	2655924	2656327	2657871	1968	2659844	2659839	2660079	2660110	3	0	2660724	6	627
1	8	7	269	29	2	2	990	0	990	231	2661351	2662118	2665657	990	2666657	2666647	2666878	2666910	3	0	2667511	8	826
1	8	7	270	30	2	1	1709	0	1709	208	2668337	2668862	2672897	1709	2674617	2674606	2674814	2674857	2	200	2675977	6	627
1	8	7	271	31	2	1	404	0	404	248	2676604	2676604	2680243	404	2680657	2680647	2680895	2680937	1	275	2681537	9	933
1	8	7	272	32	2	2	1650	0	1650	232	2682470	2682470	2683604	1650	2685271	2685254	2685486	2685523	3	0	2686137	9	933
1	8	7	273	33	2	1	1531	0	1531	248	2687070	2687070	2691203	1531	2692750	2692734	2692982	2693017	1	255	2693630	5	520
1	8	7	274	34	2	2	1798	0	1798	272	2694150	2694582	2697616	1798	2699430	2699414	2699686	2699724	3	0	2700337	8	826
1	8	7	275	35	2	2	1659	0	1659	232	2701163	2701406	2704443	1659	2706109	2706102	2706334	2706363	3	0	2706977	9	920
1	8	7	276	36	2	1	1800	0	1800	215	2707897	2708318	2710350	1800	2712163	2712150	2712365	2712403	1	235	2713017	9	920
1	8	7	277	37	2	1	1714	0	1714	617	2713937	2721053	2723083	1714	2724803	2724797	2725414	2725456	2	215	2726589	9	933
1	8	7	278	38	2	2	1496	0	1496	584	2727522	2728238	2731270	1496	2732775	2732766	2733350	2733389	3	0	2734003	8	826
1	8	7	279	39	2	1	995	0	995	289	2734829	2734941	2737482	995	2738482	2738477	2738766	2738803	1	290	2739416	7	733
1	8	7	280	40	2	2	1405	0	1405	248	2740149	2740438	2741976	1405	2743389	2743381	2743629	2743669	3	0	2744282	6	0
1	8	8	281	1	1	1	0	601	601	966	3303551	3306098	3309618	1729	3311458	3312059	3313025	3313058	2	290	3314191	6	626
1	8	8	282	2	1	2	0	597	597	192	3314817	3315609	3319645	1893	3321645	3322242	3322434	3322471	3	0	3323084	10	1040
1	8	8	283	3	1	2	0	367	367	217	3324124	3324124	3325258	1615	3326978	3327345	3327562	3327591	3	0	3328204	8	826
1	8	8	284	4	1	1	0	354	354	199	3329030	3329030	3333164	2123	3335391	3335745	3335944	3335978	1	365	3336591	9	932
1	8	8	285	5	1	1	0	732	732	168	3337523	3337523	3339150	650	3339910	3340642	3340810	3340844	1	345	3341457	9	934
1	8	8	286	6	1	2	0	701	701	168	3342391	3342391	3343523	1499	3345124	3345825	3345993	3346030	3	0	3346631	7	732
1	8	8	287	7	1	2	0	337	337	223	3347363	3347363	3348990	1366	3350457	3350794	3351017	3351057	3	0	3351657	10	1027
1	8	8	288	8	1	1	0	387	387	160	3352684	3352684	3355816	1626	3357550	3357937	3358097	3358137	1	325	3358750	5	533
1	8	8	289	9	1	2	0	458	458	183	3359283	3359283	3361910	1218	3363231	3363689	3363872	3363910	3	0	3364523	7	734
1	8	8	290	10	1	1	0	271	271	201	3365257	3365257	3366390	1446	3367937	3368208	3368409	3368443	1	305	3369057	8	826
1	8	8	291	11	1	1	0	327	327	201	3369883	3369883	3373017	1856	3374977	3375304	3375505	3375550	1	285	3376163	6	627
1	8	8	292	12	1	2	0	473	473	215	3376790	3376790	3380416	2053	3382576	3383049	3383264	3383296	3	0	3383897	9	933
1	8	8	293	13	1	1	0	379	379	176	3384830	3384830	3388456	1469	3390029	3390408	3390584	3390616	1	265	3391230	7	733
1	8	8	294	14	1	2	0	789	789	152	3391963	3391963	3394096	1683	3395883	3396672	3396824	3396856	3	0	3397470	10	1026
1	8	8	295	15	1	2	0	334	334	176	3398496	3398496	3401629	2567	3404322	3404656	3404832	3404869	3	0	3405482	9	934
1	8	8	296	16	1	1	0	545	545	199	3406416	3406416	3409549	1360	3411016	3411561	3411760	3411803	1	245	3412416	7	733
1	8	8	297	17	1	2	0	537	537	200	3413149	3413149	3414775	1814	3416695	3417232	3417432	3417469	3	0	3418069	9	933
1	8	8	298	18	1	2	0	459	459	168	3419002	3419002	3420629	1216	3421949	3422408	3422576	3422615	3	0	3423216	7	733
1	8	8	299	19	1	1	0	310	310	143	3423949	3423949	3425082	1773	3426962	3427272	3427415	3427455	1	225	3428056	10	1026
1	8	8	300	20	1	1	0	651	651	175	3429082	3429082	3430216	1593	3431909	3432560	3432735	3432775	1	205	3433389	9	933
1	8	8	301	21	1	1	0	306	306	200	3434322	3434322	3436455	1869	3438429	3438735	3438935	3438976	2	185	3440108	7	734
1	8	8	302	22	1	1	0	309	309	217	3440842	3440842	3444976	2115	3447202	3447511	3447728	3447762	1	260	3448375	8	827
1	8	8	303	23	1	2	0	363	363	240	3449202	3449202	3452335	1587	3454028	3454391	3454631	3454668	3	0	3455269	6	626
1	8	8	304	24	1	2	0	535	535	176	3455895	3455895	3457522	1831	3459455	3459990	3460166	3460201	3	0	3460802	7	733
1	8	8	305	25	1	1	0	379	379	199	3461535	3461535	3464161	2083	3466348	3466727	3466926	3466961	1	240	3467562	8	826
1	8	8	306	26	1	2	0	326	326	192	3468388	3468388	3471015	1843	3472961	3473287	3473479	3473508	3	0	3474121	8	827
1	8	8	307	27	1	2	0	318	318	207	3474948	3474948	3479081	1968	3481161	3481479	3481686	3481721	3	0	3482321	9	934
1	8	8	308	28	1	1	0	325	325	144	3483255	3483255	3485388	1791	3487281	3487606	3487750	3487788	1	220	3488401	6	626
1	8	8	309	29	1	2	0	372	372	223	3489027	3489027	3492654	990	3493747	3494119	3494342	3494374	3	0	3494975	6	626
1	8	8	310	30	1	1	0	331	331	230	3495601	3495601	3497734	1709	3499548	3499879	3500109	3500147	2	200	3501280	10	1028
1	8	8	311	31	1	2	0	313	313	223	3502308	3502308	3505934	1650	3507694	3508007	3508230	3508268	3	0	3508881	6	626
1	8	8	312	32	1	1	0	542	542	263	3509507	3509507	3511134	404	3511641	3512183	3512446	3512481	1	275	3513094	7	733
1	8	8	313	33	1	1	0	257	257	199	3513827	3513827	3516454	1531	3518094	3518351	3518550	3518587	1	255	3519200	6	627
1	8	8	314	34	1	2	0	339	339	215	3519827	3519827	3522960	1798	3524867	3525206	3525421	3525453	3	0	3526054	8	826
1	8	8	315	35	1	1	0	358	358	223	3526880	3526880	3528014	1800	3529920	3530278	3530501	3530533	1	235	3531134	6	626
1	8	8	316	36	1	2	0	504	504	199	3531760	3531760	3533894	1659	3535653	3536157	3536356	3536387	3	0	3537000	5	533
1	8	8	317	37	1	1	0	711	711	160	3537533	3537533	3540160	1714	3541974	3542685	3542845	3542880	1	215	3543493	6	627
1	8	8	318	38	1	1	0	448	448	199	3544120	3544120	3547746	995	3548854	3549302	3549501	3549533	2	195	3550653	7	734
1	8	8	319	39	1	2	0	663	663	202	3551387	3551387	3554013	1496	3555613	3556276	3556478	3556520	3	0	3557120	5	533
1	8	8	320	40	1	2	0	312	312	224	3557653	3557653	3561786	1405	3563293	3563605	3563829	3563866	3	0	3564480	10	0
1	9	1	1	1	2	1	2295	0	2295	105	424824	426161	427730	2295	430051	430025	430130	430224	1	350	430837	7	747
1	9	1	2	2	2	2	2936	0	2936	98	431584	433474	434504	2936	437450	437440	437538	437570	3	0	438170	8	827
1	9	1	3	3	2	1	2354	0	2354	136	438997	440626	441663	2354	444023	444017	444153	444196	1	330	444797	6	627
1	9	1	4	4	2	2	4051	0	4051	114	445424	446688	447717	4051	451783	451768	451882	451917	3	0	452517	8	826
1	9	1	5	5	2	1	2555	0	2555	111	453343	454130	455663	2555	458223	458218	458329	458370	1	310	458970	7	719
1	9	1	6	6	2	1	4473	0	4473	88	459689	462072	463103	4473	467583	467576	467664	467703	1	290	468316	6	627
1	9	1	7	7	2	2	2573	0	2573	119	468943	470760	473796	2573	476383	476369	476488	476529	3	0	477130	6	626
1	9	1	8	8	2	2	2377	0	2377	104	477756	479144	483183	2377	485569	485560	485664	485702	3	0	486316	5	534
1	9	1	9	9	2	2	3906	0	3906	88	486850	488201	490742	3906	494662	494648	494736	494769	3	0	495369	9	934
1	9	1	10	10	2	1	2477	0	2477	103	496303	497279	498315	2477	500809	500792	500895	500942	1	270	501556	6	627
1	9	1	11	11	2	2	3516	0	3516	97	502183	503616	507155	3516	510676	510671	510768	510809	3	0	511409	8	826
1	9	1	12	12	2	1	3224	0	3224	98	512235	513239	515782	3224	519020	519006	519104	519142	1	250	519741	9	933
1	9	1	13	13	2	1	1089	0	1089	105	520674	522126	524662	1089	525768	525751	525856	525889	1	230	526502	9	920
1	9	1	14	14	2	1	4515	0	4515	88	527422	528911	529941	4515	534462	534456	534544	534582	1	210	535195	7	720
1	9	1	15	15	2	2	2592	0	2592	98	535915	537640	540182	2592	542781	542774	542872	542901	3	0	543502	8	826
1	9	1	16	16	2	2	2317	0	2317	80	544328	545935	548475	2317	550808	550792	550872	550901	3	0	551515	8	827
1	9	1	17	17	2	1	2880	0	2880	103	552342	553895	556928	2880	559821	559808	559911	559954	1	190	560567	7	721
1	9	1	18	18	2	2	4179	0	4179	81	561288	563136	564675	4179	568861	568854	568935	568968	3	0	569581	8	826
1	9	1	19	19	2	1	3964	0	3964	105	570407	571542	573074	3964	577048	577038	577143	577181	1	170	577781	7	733
1	9	1	20	20	2	2	3653	0	3653	95	578514	579791	582314	3653	585980	585967	586062	586101	3	0	586714	9	933
1	9	1	21	21	2	2	1698	0	1698	111	587647	588719	592261	1698	593967	593959	594070	594101	3	0	594700	6	627
1	9	1	22	22	2	1	2138	0	2138	95	595327	596510	598540	2138	600687	600678	600773	600820	1	150	601434	6	626
1	9	1	23	23	2	2	3673	0	3673	98	602060	603398	606940	3673	610621	610613	610711	610754	3	0	611353	6	627
1	9	1	24	24	2	1	4801	0	4801	113	611980	613869	617900	4801	622713	622701	622814	622847	1	130	623460	8	826
1	9	1	25	25	2	2	3516	0	3516	105	624286	626254	629793	3516	633313	633309	633414	633446	3	0	634060	10	1026
1	9	1	26	26	2	1	2892	0	2892	121	635086	637037	640073	2892	642979	642965	643086	643126	2	110	644272	9	920
1	9	1	27	27	2	1	2607	0	2607	95	645192	653254	655286	2607	657899	657893	657988	658019	1	185	658633	10	1026
1	9	1	28	28	2	2	3746	0	3746	95	659659	660941	662979	3746	666739	666725	666820	666859	3	0	667473	7	719
1	9	1	29	29	2	1	2083	0	2083	361	668192	669564	672593	2083	674685	674676	675037	675072	2	165	676206	7	720
1	9	1	30	30	2	2	2574	0	2574	129	676926	683412	687445	2574	690032	690019	690148	690179	3	0	690792	7	733
1	9	1	31	31	2	2	3688	0	3688	127	691525	692948	694485	3688	698179	698173	698300	698339	3	0	698938	10	1027
1	9	1	32	32	2	1	3184	0	3184	80	699965	702028	705059	3184	708258	708243	708323	708365	1	240	708978	5	520
1	9	1	33	33	2	1	2207	0	2207	104	709498	711132	713165	2207	715378	715372	715476	715512	1	220	716111	10	1027
1	9	1	34	34	2	2	4549	0	4549	103	717138	718684	721711	4549	726271	726260	726363	726392	3	0	727005	9	920
1	9	1	35	35	2	1	2677	0	2677	121	727925	729307	732845	2677	735538	735522	735643	735685	1	200	736298	7	720
1	9	1	36	36	2	2	2979	0	2979	105	737018	738556	742591	2979	745577	745570	745675	745711	3	0	746324	8	826
1	9	1	37	37	2	2	4287	0	4287	104	747150	748251	750284	4287	754577	754571	754675	754711	3	0	755324	10	1040
1	9	1	38	38	2	1	2264	0	2264	87	756364	757507	759044	2264	761324	761308	761395	761431	1	180	762044	5	519
1	9	1	39	39	2	1	1942	0	1942	98	762563	764147	767684	1942	769643	769626	769724	769764	1	160	770377	10	1026
1	9	1	40	40	2	2	2947	0	2947	88	771403	772483	776511	2947	779470	779458	779546	779577	3	0	780190	8	0
1	9	2	41	1	1	1	0	348	348	88	1111197	1111731	1113783	2295	1116184	1116532	1116620	1116703	1	350	1117316	7	734
1	9	2	42	2	1	2	0	340	340	112	1118050	1118692	1122224	2936	1125264	1125604	1125716	1125757	3	0	1126356	8	840
1	9	2	43	3	1	2	0	340	340	97	1127196	1128155	1130184	4051	1134343	1134683	1134780	1134810	3	0	1135410	6	626
1	9	2	44	4	1	1	0	298	298	111	1136036	1137179	1138703	2354	1141170	1141468	1141579	1141623	1	330	1142236	8	826
1	9	2	45	5	1	1	0	295	295	104	1143062	1143507	1145529	2555	1148196	1148491	1148595	1148636	1	310	1149236	6	627
1	9	2	46	6	1	2	0	834	834	111	1149863	1150540	1151569	2573	1154249	1155083	1155194	1155223	3	0	1155836	9	933
1	9	2	47	7	1	2	0	295	295	111	1156769	1157362	1161395	2377	1163876	1164171	1164282	1164315	3	0	1164916	10	1026
1	9	2	48	8	1	1	0	305	305	88	1165942	1166388	1169916	4473	1174489	1174794	1174882	1174916	1	290	1175516	8	827
1	9	2	49	9	1	2	0	301	301	111	1176343	1177331	1179849	3906	1183862	1184163	1184274	1184315	3	0	1184929	9	933
1	9	2	50	10	1	1	0	305	305	105	1185862	1186226	1188742	2477	1191329	1191634	1191739	1191782	1	270	1192395	9	934
1	9	2	51	11	1	2	0	304	304	98	1193329	1193329	1196462	3516	1200089	1200393	1200491	1200528	3	0	1201129	9	932
1	9	2	52	12	1	1	0	289	289	105	1202061	1202843	1206875	3224	1210208	1210497	1210602	1210635	1	250	1211235	7	734
1	9	2	53	13	1	2	0	745	745	145	1211969	1212482	1215515	2592	1218208	1218953	1219098	1219128	3	0	1219728	7	734
1	9	2	54	14	1	1	0	324	324	161	1220462	1221059	1223581	1089	1224781	1225105	1225266	1225302	1	230	1225901	6	627
1	9	2	55	15	1	2	0	529	529	281	1226528	1227713	1228741	2317	1231168	1231697	1231978	1232008	3	0	1232621	7	733
1	9	2	56	16	1	1	0	320	320	95	1233354	1234049	1236567	4515	1241194	1241514	1241609	1241647	1	210	1242248	9	933
1	9	2	57	17	1	1	0	688	688	114	1243181	1243697	1245221	2880	1248208	1248896	1249010	1249048	1	190	1249661	9	933
1	9	2	58	18	1	2	0	386	386	88	1250594	1251330	1254848	4179	1259127	1259513	1259601	1259634	3	0	1260234	10	1027
1	9	2	59	19	1	2	0	306	306	103	1261261	1261704	1264727	3653	1268487	1268793	1268896	1268927	3	0	1269540	6	627
1	9	2	60	20	1	1	0	330	330	104	1270167	1271113	1273141	3964	1277207	1277537	1277641	1277674	1	170	1278287	6	627
1	9	2	61	21	1	1	0	353	353	88	1278914	1280617	1283646	2138	1285887	1286240	1286328	1286367	1	150	1286967	9	933
1	9	2	62	22	1	1	0	301	301	119	1287900	1288721	1290753	4801	1295660	1295961	1296080	1296113	1	130	1296727	8	827
1	9	2	63	23	1	2	0	389	389	96	1297554	1298033	1302060	1698	1303859	1304248	1304344	1304380	3	0	1304993	5	533
1	9	2	64	24	1	2	0	315	315	114	1305526	1307240	1310767	3673	1314540	1314855	1314969	1315006	3	0	1315606	6	626
1	9	2	65	25	1	2	0	408	408	88	1316232	1316695	1317727	3516	1321352	1321760	1321848	1321886	3	0	1322486	10	1027
1	9	2	66	26	1	2	0	327	327	112	1323513	1323513	1327140	3746	1330992	1331319	1331431	1331459	3	0	1332060	9	932
1	9	2	67	27	1	1	0	320	320	103	1332992	1333552	1335072	2892	1338072	1338392	1338495	1338525	1	110	1339126	10	1026
1	9	2	68	28	1	1	0	455	455	104	1340152	1341200	1342232	2607	1344952	1345407	1345511	1345553	2	90	1346685	6	627
1	9	2	69	29	1	1	0	341	341	96	1347312	1350831	1354352	2083	1356539	1356880	1356976	1357018	1	165	1357619	5	533
1	9	2	70	30	1	2	0	301	301	112	1358152	1358782	1361299	2574	1363978	1364279	1364391	1364432	3	0	1365032	8	826
1	9	2	71	31	1	2	0	318	318	113	1365858	1366840	1369872	3688	1373672	1373990	1374103	1374139	3	0	1374752	7	733
1	9	2	72	32	1	1	0	316	316	96	1375485	1376016	1380045	3184	1383338	1383654	1383750	1383791	1	145	1384392	7	733
1	9	2	73	33	1	1	0	353	353	96	1385125	1386207	1387725	2207	1390045	1390398	1390494	1390538	1	125	1391151	6	627
1	9	2	74	34	1	2	0	363	363	106	1391778	1392894	1396925	4549	1401578	1401941	1402047	1402084	3	0	1402685	5	533
1	9	2	75	35	1	1	0	341	341	145	1403218	1404630	1407151	2677	1409937	1410278	1410423	1410458	2	105	1411591	6	627
1	9	2	76	36	1	2	0	955	955	121	1412218	1414190	1415218	2979	1418298	1419253	1419374	1419404	3	0	1420018	8	826
1	9	2	77	37	1	1	0	377	377	88	1420844	1422118	1425150	2264	1427524	1427901	1427989	1428030	1	180	1428631	6	626
1	9	2	78	38	1	2	0	316	316	88	1429257	1430077	1431110	4287	1435497	1435813	1435901	1435937	3	0	1436551	9	932
1	9	2	79	39	1	1	0	308	308	88	1437483	1438038	1439563	1942	1441617	1441925	1442013	1442044	1	160	1442657	5	533
[truncated: 6,961 more rows]
